# Supplementary material for: Adolescent’s time use and skills development: Do cognitive and non-cognitive skills differ?
Source: PLoS One. 2022 Jul 21;17(7):e0271374. doi: 10.1371/journal.pone.0271374 (PMC9302839; doi:10.1371/journal.pone.0271374)
Supplement: S1 Dataset — (XLSX) [file pone.0271374.s015.xlsx]

## Sheet: Sheet1
CHILDID	clustid	commid	coastal	round	wi	hhsize	shfam4	shfam5	inwelfar	inregegs	male	SCT	timesch	public	chgrade	readprob	time_spent_sleeping	time_spent_inschool	time_spent_studying	time_spent_playing	dadage	dadedu	momage	momedu	CHELP01	CHELP02	CHELP03	CHELP04	CHELP05	PS1	PS2	PS3	PS4	EPREAS1	EPREAS2	EPREAS3	EPREAS4	EPREAS5	PA	CHWORKR	CHWRRDR	CHBLLYR	SP1	SP2	SP3	SP4	numbchild	rural	rayalaseema
IN011001	1	IN033	1	0	.7592592	4	No	No	Yes	No	0	0	15	Public	7	No	9	7	2	4	39	7	31	5	Yes	Yes	Yes	Yes	Yes	Strongly	Strongly	Strongly	Strongly	Importan	Very imp	Very imp	Very imp	Very imp	.9473684								1	0	0
IN011001	1	IN033	1	1	.7453704	4	No	No	Yes	No	0	0	30	0	10	No	8	7	2	6	42	7	34	5										Importan	Very imp	Very imp	Very imp	Very imp	.9473684	Yes	Yes	No	Agree	Agree	Agree	Agree	1	0	0
IN011003	1	IN033	1	0	.6814815	5	No	No	Yes	No	0	0	50	Public	6	No	9	8	2	3	34	5	27	7	Yes	Yes	Yes	Yes	Yes	Strongly	Strongly	Strongly	Strongly	Importan	Very imp	Very imp	Very imp	Very imp	.9473684								2	0	0
IN011003	1	IN033	1	1	.7592592	4	No	No	Yes	No	0	0	10	Public	9	No	7	9	2	5	37	5	30	7										Importan	Very imp	Very imp	Very imp	Very imp	.9473684	Yes	Yes	No	Agree	More or	Agree	More or	2	0	0
IN011006	1	IN033	1	0	.587963	4	No	No	Yes	No	0	0	30	Public	6	No	8	8	4	3	42		30		Yes	Yes	Yes	Yes	Yes	Strongly	Strongly	Strongly	Strongly	Importan	Not impo	Not impo	Importan	Moderate	.368421								1	0	0
IN011006	1	IN033	1	1	.5851852	5	No	No	Yes	No	0	0	30	Public	9	No	8	8	3	1	45		33											Importan	Not impo	Not impo	Importan	Moderate	.368421	Yes	Yes	Yes	Agree	Agree	Strongly	Agree	0	0	0
IN011007	1	IN033	1	0	.7907407	5	Yes	No	No	No	0	0	5	0	5	No	9	8	4	3	44	7	34	5	Yes	Yes	Yes	Yes	Yes	Strongly	Strongly	Strongly	Strongly	Not very	Not impo	Not very	Importan	Not very	.2631579								1	0	0
IN011007	1	IN033	1	1	.7592592	4	Yes	No	Yes	No	0	0	15	Public	8	No	7	8	3	3	47	7	37	5										Not very	Not impo	Not very	Importan	Not very	.2631579	Yes	Yes	Yes	Strongly	Strongly	Strongly	Strongly	0	0	0
IN011008	1	IN033	1	0	.7185186	5	Yes	No	Yes	No	0	0	20	0	6	No	9	9	3	2	44	10	37	10	Yes	Yes	Yes	Yes	Yes	Agree	Strongly	Strongly	Strongly	Importan	Importan	Importan	Importan	Moderate	.6842105								1	0	0
IN011008	1	IN033	1	1	.7537037	5	Yes	No	Yes	No	0	0	20	Public	9	No	7	9	2	5	47	10	40	10										Importan	Importan	Importan	Importan	Moderate	.6842105	Yes	Yes	Yes	Agree	More or	Agree	More or	0	0	0
IN011010	1	IN033	1	0	.8388889	5	No	No	No	No	0	0	10	0	6	No	9	8	2	4	34	18	28	10	Yes	Yes	Yes	Yes	Yes	Strongly	Strongly	Strongly	Strongly	Importan	Importan	Importan	Importan	Importan	.7368421								1	0	0
IN011010	1	IN033	1	1	.85	5	No	No	No	No	0	0	30	0	9	No	9	10	2	3	37	18	31	10										Importan	Importan	Importan	Importan	Importan	.7368421	Yes	Yes	No	Agree	Agree	Agree	Agree	1	0	0
IN011011	1	IN033	1	0	.7592592	6	No	No	No	No	male	0	10	0	5	No	10	7	4	3	34	7	29	5	Yes	Yes	Yes	Yes	Yes	Strongly	Strongly	Strongly	Strongly	Importan	Very imp	Importan	Importan	Very imp	.8421053								1	0	0
IN011011	1	IN033	1	1	.8796296	6	No	No	No	No	male	0	10	0	8	No	9	8	2	5	37	7	32	5										Importan	Very imp	Importan	Importan	Very imp	.8421053	Yes	Yes	Yes	Agree	Agree	Agree	Agree	1	0	0
IN011012	1	IN033	1	0	.787037	5	No	No	No	No	0	0	10	Public	7	No	9	7	4	2	39	10	34	10	Yes	Yes	Yes	Yes	Yes	Strongly	Strongly	Strongly	Strongly	Very imp	Very imp	Very imp	Very imp	Very imp	1								1	0	0
IN011012	1	IN033	1	1	.8101852	4	No	No	No	No	0	0	15	0	10	No	8	11	2	2	42	10	37	10										Very imp	Very imp	Very imp	Very imp	Very imp	1	Yes	Yes	Yes	More or	More or	Agree	More or	0	0	0
IN011016	1	IN033	1	0	.7592592	4	No	No	No	No	0	0	10	0	5	No	9	8	2	4	42	10	35	10	Yes	Yes	Yes	Yes	Yes	Strongly	Strongly	Strongly	Strongly	Moderate	Not impo	Not impo	Importan	Not very	.2631579								1	0	0
IN011016	1	IN033	1	1	.662037	4	No	No	No	No	0	0	15	0	9	No	7	8	6	1	45	10	38	10										Moderate	Not impo	Not impo	Importan	Not very	.2631579	Yes	Yes	Yes	Agree	Agree	Agree	Agree	1	0	0
IN011018	1	IN033	1	0	.452381	14	No	No	No	No	male	0	10	Public	6	Yes	10	7		3	44	None	35	None	Yes	Yes	Yes	Yes	Yes	Strongly	Strongly	Strongly	Strongly	Importan	Very imp	Importan	Importan	Very imp	.8421053								6	0	0
IN011018	1	IN033	1	1	.5436508	7	No	No	Yes	No	male	0	15	Public	8	Yes	9	7		8	47	None	38	None										Importan	Very imp	Importan	Importan	Very imp	.8421053	Yes	Yes	Yes	More or	Agree	Agree	Agree	5	0	0
IN011021	1	IN033	1	0	.6944444	6	No	No	Yes	No	0	0	20	Public	6	No	9	8	3	2			32	None	Yes	Yes	Yes	Yes	Yes	Agree	Strongly	Strongly	Strongly	Importan	Moderate	Moderate	Importan	Importan	.6315789								3	0	0
IN011021	1	IN033	1	1	.7166667	5	No	No	Yes	No	0	0	20	Public	9	No	9	7	4	1														Importan	Moderate	Moderate	Importan	Importan	.6315789	No	No	No	Agree	Agree	Agree	Agree	2	0	0
IN011023	1	IN033	1	0	.7537037	5	No	No	No	No	0	0	15	Public	6	No	9	8	4	3	39	None	34	3	Yes	Yes	Yes	Yes	Yes	Agree	Strongly	Strongly	Strongly	Moderate	Not impo	Not impo	Importan	Not very	.2631579								1	0	0
IN011023	1	IN033	1	1	.6018518	4	No	Yes	Yes	No	0	0	60	Public	9	No	7	8	2	6	32	None	37	3										Moderate	Not impo	Not impo	Importan	Not very	.2631579	Yes	Yes	Yes	Agree	Agree	Strongly	Agree	0	0	0
IN011024	1	IN033	1	0	.7261904	7	No	No	No	No	0	0	50	Public	6	No	8	8	4	2	30	7			Yes	Yes	Yes	Yes	Yes	Strongly	Strongly	Strongly	Strongly	Very imp	Very imp	Very imp	Very imp	Very imp	1								1	0	0
IN011024	1	IN033	1	1	.7010582	7	No	No	Yes	No	0	0	45	0	9	No	9	9	1	3	33	7												Very imp	Very imp	Very imp	Very imp	Very imp	1	Yes	Yes	Yes	Agree	Agree	Agree	Agree	2	0	0
IN011026	1	IN034	1	0	.8472222	4	No	No	No	No	0	0	10		6	No	9	8	3	2	40	10	33	12	Yes	Yes	Yes	Yes	Yes	Strongly	Strongly	Strongly	Strongly	Very imp	Very imp	Very imp	Very imp	Very imp	1								1	0	0
IN011026	1	IN034	1	1	.9351852	4	No	No	No	No	0	0	10		9	No	7	8	4	5	43	10	36	12										Very imp	Very imp	Very imp	Very imp	Very imp	1	Yes	Yes	Yes	Strongly	Strongly	Strongly	Strongly	1	0	0
IN011027		IN119	1	0	.8472222	4	No	No	No	No	0	0	15	0	8	No	9	7	2	4	43	10	39	12	Yes	Yes	Yes	Yes	Yes	Strongly	Strongly	Strongly	Strongly	Importan	Very imp	Very imp	Very imp	Very imp	.9473684								1	1	0
IN011027		IN119	1	1	.8842593	4	No	No	No	No	0	0	15	0	10	No	7	10	2	3	46	10	42	12										Importan	Very imp	Very imp	Very imp	Very imp	.9473684	Yes	Yes	Yes	Agree	Agree	Agree	Agree	0	1	0
IN011028	1	IN034	1	0	.5925926	3	No	No	No	No	male	0	30	Public	7	No	8	6	2	8	49	None	44	None	Yes	Yes	Yes	Yes	Yes	Strongly	Strongly	Strongly	Strongly	Very imp	Very imp	Very imp	Very imp	Very imp	1								1	0	0
IN011028	1	IN034	1	1	.6064815	4	No	No	Yes	No	male	0			10	No	8			5	53	None	47	None										Very imp	Very imp	Very imp	Very imp	Very imp	1	Yes	Yes	Yes	More or	More or	More or	More or	0	0	0
IN011029	1	IN034	1	0	.712963	4	No	No	No	No	male	0	5	0	7	No	7	5	4	8	39	12	34	12	Yes	Yes	Yes	Yes	Yes	Strongly	Strongly	Strongly	Strongly	Very imp	Very imp	Very imp	Very imp	Very imp	1								1	0	0
IN011029	1	IN034	1	1	.7037037	4	No	No	No	No	male	0	10	0	10	No	9	7	1	7	42	12	37	12										Very imp	Very imp	Very imp	Very imp	Very imp	1	Yes	Yes	Yes	More or	More or	More or	More or	1	0	0
IN011031	1	IN034	1	0	.55	5	No	Yes	No	No	male	0	30	Public	5	Yes	10	7	1	6	35	None	30	None	Yes	Yes	Yes	Yes	Yes	Strongly	Strongly	Agree	Strongly	Moderate	Very imp	Importan	Very imp	Very imp	.8421053								1	0	0
IN011031	1	IN034	1	1	.6759259	4	No	No	Yes	No	male	0			7	Yes	8			6	38	None	33	None										Moderate	Very imp	Importan	Very imp	Very imp	.8421053	Yes	Yes	Yes	More or	More or	Disagree	More or	0	0	0
IN011032	1	IN034	1	0	.7083334	8	Yes	No	No	No	male	0	5	Public	8	No	9	5	1	6	36	None	33	5	Yes	Yes	Yes	Yes	Yes	Strongly	Strongly	Strongly	Strongly	Moderate	Very imp	Moderate	Moderate	Very imp	.6842105								3	0	0
IN011032	1	IN034	1	1	.6944445	6	No	No	No	No	male	0	10	0	10	No	8	9	2	5	39	None	37	5										Moderate	Very imp	Moderate	Moderate	Very imp	.6842105	Yes	Yes	Yes	More or	Agree	More or	Agree	1	0	0
IN011033	1	IN034	1	0	.7592592	4	No	No	No	No	male	0	10	Public	7	No	8	5	4	6	38	None	30	7	Yes	Yes	No	No	Yes	Strongly	Strongly	Strongly	Disagree	Very imp	Very imp	Very imp	Very imp	Very imp	1								1	0	0
IN011033	1	IN034	1	1	.6898148	4	No	No	Yes	No	male	0	10	0	10	No	9	8	2	5	41	None	33	7										Very imp	Very imp	Very imp	Very imp	Very imp	1	Yes	Yes	Yes	Agree	Agree	Agree	Agree	0	0	0
IN011035	1	IN034	1	0	.7222222	4	No	No	No	No	male	0	20	0	7	No	9	8	4	2	38	10	31	10	Yes	Yes	Yes	Yes	Yes	Strongly	Strongly	Strongly	Strongly	Importan	Very imp	Very imp	Very imp	Very imp	.9473684								1	0	0
IN011035		IN120	1	1	.7592592	4	No	No	Yes	No	male	0	5	Public	10	No	8	6	4	6	41	10	34	10										Importan	Very imp	Very imp	Very imp	Very imp	.9473684	Yes	Yes	Yes	Strongly	Strongly	Strongly	Strongly	1	0	0
IN011039	1	IN034	1	0	.5925926	3	No	No	No	No	male	0	10	Public	6	No	8	6	6	4	44		39	7	Yes	Yes	Yes	Yes	Yes	Strongly	Agree	Agree	Agree	Importan	Very imp	Very imp	Importan	Very imp	.8947368								1	0	0
IN011039		IN115	1	1	.75	3	Yes	No	Yes	No	male	0	45	Public	9	No	7	7	4	6			42	7										Importan	Very imp	Very imp	Importan	Very imp	.8947368	Yes	Yes	Yes	More or	Agree	Strongly	Agree	0	0	0
IN011045	1	IN094	1	0	.587037	5	No	No	No	No	male	1	2		5	No	10	7	3	4	39	7	32	10	Yes	Yes	Yes	Yes	Yes	Strongly	Strongly	Strongly	Strongly	Very imp	Very imp	Very imp	Very imp	Very imp	1								1	0	0
IN011045	1	IN094	1	1	.6962963	5	No	No	No	No	male	1	5	0	6	No	7	8	6	3	32	7	35	10										Very imp	Very imp	Very imp	Very imp	Very imp	1	Yes	Yes	Yes	Strongly	Strongly	Strongly	Strongly	1	0	0
IN011046	1	IN094	1	0	.7083334	4	No	Yes	No	No	male	0	5	Public	7	Yes	8	7	3	6	34	5	28	None	Yes	Yes	Yes	Yes	Yes	Strongly	Strongly	Strongly	Strongly	Very imp	Importan	Importan	Importan	Importan	.7894737								2	0	0
IN011046	1	IN094	1	1	.7037037	3	No	No	Yes	No	male	0	10	Public	9	Yes	10	9	1	4	37	5	31	None										Very imp	Importan	Importan	Importan	Importan	.7894737	Yes	Yes	Yes	Disagree	Agree	Agree	Agree	1	0	0
IN011047	1	IN094	1	0	.7166667	5	No	No	No	No	0	0	10	Public	6	No	9	6	2	5	34	10	29	4	Yes	Yes	Yes	Yes	Yes	Strongly	Strongly	Strongly	Strongly	Very imp	Very imp	Very imp	Very imp	Very imp	1								1	0	0
IN011047	1	IN094	1	1	.7537037	5	No	No	Yes	No	0	0	15	Public	9	No	8	7	4	2	37	10	32	4										Very imp	Very imp	Very imp	Very imp	Very imp	1	Yes	Yes	Yes	Agree	Strongly	Strongly	Strongly	1	0	0
IN011048	1	IN094	1	0	.7361111	4	No	No	No	No	0	0	15	Public	7	No	9	6	2	5	33	6	28	6	Yes	Yes	Yes	Yes	Yes	Strongly	Strongly	Strongly	Strongly	Very imp	Importan	Very imp	Moderate	Very imp	.8421053								1	0	0
IN011048		IN149	1	1	.662037	4	No	No	Yes	No	0	0	120	Public	10	No	7	10	2	3	36	6	31	6										Very imp	Importan	Very imp	Moderate	Very imp	.8421053	Yes	Yes	Yes	Strongly	Strongly	Strongly	Strongly	1	0	0
IN011049	1	IN094	1	0	.7711641	7	No	No	No	No	0	0	10	Public	6	No	9	8	3	3	42	12	34	10	Yes	Yes	Yes	Yes	Yes	Strongly	Strongly	Strongly	Strongly	Moderate	Not impo	Not impo	Moderate	Not very	.2105263								2	0	0
IN011049	1	IN094	1	1	.712963	6	No	No	Yes	No	0	0	10	Public	9	No	8	8	3	3	45	12	37	10										Moderate	Not impo	Not impo	Moderate	Not very	.2105263	Yes	Yes	Yes	Agree	Agree	Agree	Agree	1	0	0
IN011050	1	IN033	1	0	.7843915	7	No	No	No	No	0	0	10	Public	6	No	10	8	3	2			31	7	Yes	Yes	Yes	Yes	Yes	Agree	Strongly	Strongly	Strongly	Moderate	Importan	Moderate	Not impo	Importan	.4736842								0	0	0
IN011050	1	IN033	1	1	.7010582	7	No	No	Yes	No	0	0	30	0	9	No	9	6	2	4			34	7										Moderate	Importan	Moderate	Not impo	Importan	.4736842	Yes	Yes	Yes	Agree	Agree	Agree	Agree	0	0	0
IN021001	2	IN027	1	0	.262963	5	No	No	Yes	No	0	1	3	Public	5	No	10	8	2	2	39	None	34	None	Yes	Yes	Yes	Yes	Yes	Strongly	Strongly	Agree	Strongly	Very imp	Very imp	Very imp	Very imp	Very imp	1								2	1	0
IN021001	2	IN027	1	1	.3	5	No	No	Yes	Yes	0	1	5	Public	7	No	7	7	2	1	42	None	37	None										Very imp	Very imp	Very imp	Very imp	Very imp	1	Yes	Yes	Yes	Agree	Strongly	Strongly	Agree	1	1	0
IN021005	2	IN027	1	0	.2546296	4	No	No	Yes	No	0	1	5	Public	6	No	9	8	3	3	32	None	29	None	Yes	Yes	Yes	Yes	Yes	Agree	Strongly	Strongly	Strongly	Moderate	Importan	Importan	Moderate	Importan	.6315789								1	1	0
IN021005	2	IN027	1	1	.2546296	4	No	No	Yes	Yes	0	1	5	Public	9	No	7	8	2	5	35	None	32	None										Moderate	Importan	Importan	Moderate	Importan	.6315789	Yes	Yes	Yes	Agree	Strongly	Strongly	Strongly	0	1	0
IN021006	2	IN027	1	0	.3055556	6	No	No	Yes	No	male	1	5	Public	4	No	11	7	1	3			38	None	Yes	Yes	No	Yes	Yes	Strongly	Strongly	Agree	Agree	Very imp	Importan	Very imp	Importan	Very imp	.8947368								1	1	0
IN021006	2	IN027	1	1	.3796296	6	No	No	Yes	Yes	male	1	2	Public	7	No	8	10	1	5			41	None										Very imp	Importan	Very imp	Importan	Very imp	.8947368	Yes	Yes	Yes	More or	Agree	Agree	Agree	1	1	0
IN021007	2	IN027	1	0	.2314815	4	No	No	Yes	No	0	1	5	Public	5	No	8	9	2	4			46	None	Yes	Yes	Yes	Yes	Yes	Strongly	Strongly	Agree	Strongly	Very imp	Very imp	Importan	Very imp	Very imp	.9473684								0	1	0
IN021007	2	IN027	1	1	.3148148	3	No	No	Yes	Yes	0	1	5	Public	8	No	7	8	2	5			49	None										Very imp	Very imp	Importan	Very imp	Very imp	.9473684	Yes	Yes	No	Disagree	Strongly	Strongly	Strongly	0	1	0
IN021008	2	IN028	1	0	.7685185	6	No	No	No	No	0	1	50	Public	5	No	9	8	2	2	39	7	29	None	Yes	Yes	Yes	Yes	Yes	Strongly	Strongly	Strongly	Strongly	Very imp	Very imp	Very imp	Very imp	Very imp	1								2	1	0
IN021008	2	IN028	1	1	.7222222	6	No	No	No	No	0	1	20	0	7	No	6	6	4	4	42	7	32	None										Very imp	Very imp	Very imp	Very imp	Very imp	1	Yes	Yes	No	Strongly	Disagree	Agree	Disagree	2	1	0
IN021009	2	IN028	1	0	.262963	5	No	No	Yes	No	male	1	5	Public	6	No	8	7	1	7	54	None	52	None	Yes	Yes	Yes	Yes	Yes	Strongly	Strongly	Agree	Strongly	Very imp	Very imp	Very imp	Importan	Importan	.8947368								0	1	0
IN021009	2	IN028	1	1	.3722222	5	No	No	Yes	Yes	male	1	5	Public	9	No	8	9	2	4	57	None	55	None										Very imp	Very imp	Very imp	Importan	Importan	.8947368	Yes	Yes	Yes	More or	Strongly	More or	Strongly	0	1	0
IN021011	2	IN028	1	0	.8611111	5	No	No	Yes	No	0	1	5	Public	5	No	9	8	3	2	32	12	29	7	Yes	Yes	Yes	Yes	Yes	Strongly	Strongly	Strongly	Strongly	Very imp	Very imp	Importan	Importan	Importan	.8421053								1	1	0
IN021011	2	IN028	1	1	.7759259	5	No	No	Yes	No	0	1	10	Public	8	No	8	9	4	1	35	12	32	7										Very imp	Very imp	Importan	Importan	Importan	.8421053	Yes	Yes	Yes	Agree	Strongly	Agree	Strongly	1	1	0
IN021012	2	IN029	1	0	.1018519	3	No	No	No	No	0	0	20	Public	5	Yes	9	8	1	3	49	None	34	None	Yes	Yes	Yes	Yes	Yes	Strongly	Strongly	Strongly	Strongly	Importan	Importan	Moderate	Importan	Moderate	.6315789								0	1	0
IN021012	2	IN029	1	1	.1018519	3	No	No	Yes	Yes	0	0	30	Public	8	Yes	9	9	2	2	52	None	37	None										Importan	Importan	Moderate	Importan	Moderate	.6315789	Yes	Yes	No	Agree	Agree	More or	Agree	0	1	0
IN021013	2	IN029	1	0	.5351852	5	Yes	No	Yes	No	0	0	15	Public	7	No	8	8	3	2	36	None	32	3	Yes	Yes	No	Yes	Yes	Strongly	Strongly	Strongly	Strongly	Importan	Importan	Importan	Very imp	Very imp	.8421053								2	1	0
IN021013	2	IN029	1	1	.7037037	4	Yes	Yes	Yes	Yes	0	0	90	0	10	No	8	8	2	1	39	None	35	3										Importan	Importan	Importan	Very imp	Very imp	.8421053	Yes	Yes	Yes	Agree	Strongly	Agree	Strongly	1	1	0
IN021014	2	IN029	1	0	.7037037	4	No	No	No	No	male	0	30	0	4	No	9	8	1	2			29		Yes	Yes	Yes	Yes	Yes	Strongly	Strongly	Strongly	Strongly	Importan	Very imp	Very imp	Moderate	Moderate	.7368421								1	1	0
IN021014	2	IN029	1	1	.75	4	No	No	No	Yes	male	0	30	0	5	No	8	10	1	5			32											Importan	Very imp	Very imp	Moderate	Moderate	.7368421	Yes	Yes	Yes	More or	More or	Agree	More or	1	1	0
IN021015	2	IN030	1	0	.3518519	3	No	No	Yes	No	male	1	15	Public	5	No	9	7	3	5	29		26	7	Yes	Yes	Yes	Yes	Yes	Strongly	Strongly	Strongly	Strongly	Very imp	Very imp	Very imp	Very imp	Importan	.9473684								1	1	0
IN021015	2	IN030	1	1	.2175926	4	No	No	Yes	Yes	male	1			7	No	10			5	32	None	29	7										Very imp	Very imp	Very imp	Very imp	Importan	.9473684	Yes	Yes	Yes	More or	Agree	Agree	Agree	1	1	0
IN021016	2	IN030	1	0	.0925926	6	Yes	No	Yes	No	male	1	40	Public	3	Yes	10	7	1	6	30	None	28	None	Yes	Yes	Yes	Yes	Yes	Strongly	Strongly	Strongly	Strongly	Very imp	Importan	Very imp	Moderate	Importan	.7894737								2	1	0
IN021016	2	IN030	1	1	.3333333	6	No	No	Yes	Yes	male	1	1	Public	7	Yes	9	8	1	6	33	None	31	None										Very imp	Importan	Very imp	Moderate	Importan	.7894737	Yes	Yes	Yes	Agree	Agree	Agree	Agree	2	1	0
IN021018	2	IN030	1	0	.6851852	3	No	No	Yes	No	0	1	30	Public	7	Yes	9	8	2	3	54	5	52	None	Yes	Yes	Yes	Yes	Yes	Strongly	Strongly	Strongly	Strongly	Importan	Very imp	Very imp	Very imp	Importan	.8947368								0	1	0
IN021018	2	IN030	1	1	.6944444	2	Yes	Yes	Yes	No	0	1	120	0	10	Yes	7	8	1	6			55	None										Importan	Very imp	Very imp	Very imp	Importan	.8947368	Yes	Yes	No	Agree	Agree	Agree	More or	0	1	0
IN021019	2	IN030	1	0	.1944444	4	Yes	No	No	No	0	1	2	Public	8	No	10	8	3	3	39	None	34	None	Yes	Yes	Yes	Yes	Yes	Strongly	Strongly	Strongly	Strongly	Moderate	Moderate	Moderate	Moderate	Moderate	.4736842								2	1	0
IN021019	2	IN030	1	1	.2175926	4	Yes	No	Yes	Yes	0	1	5	Public	10	No	8	6	4	6	42	None	37	None										Moderate	Moderate	Moderate	Moderate	Moderate	.4736842	Yes	Yes	Yes	Strongly	Agree	Strongly	More or	1	1	0
IN021020	2	IN030	1	0	.2685185	4	No	No	Yes	No	0	1	30	Public	6	No	10	7	2	2	33	7	29	None	Yes	Yes	Yes	Yes	Yes	Strongly	Strongly	Strongly	Strongly	Very imp	Very imp	Very imp	Very imp	Very imp	1								1	1	0
IN021020	2	IN030	1	1	.4259259	4	No	No	Yes	Yes	0	1	10	Public	9	No	7	9	2	4	36	7	32	None										Very imp	Very imp	Very imp	Very imp	Very imp	1	Yes	Yes	Yes	Agree	Agree	Agree	Agree	1	1	0
IN021021	2	IN030	1	0	.1314815	5	Yes	Yes	Yes	No	male	1	30	Public	7	No	9	7	1	6	39	10	32	7	Yes	Yes	Yes	Yes	Yes	Disagree	Strongly	Agree	Strongly	Very imp	Very imp	Importan	Importan	Importan	.8421053								2	1	0
IN021021	2	IN030	1	1	.2148148	5	No	No	Yes	Yes	male	1	2	Public	10	No	8	10	2	4	42	10	35	7										Very imp	Very imp	Importan	Importan	Importan	.8421053	Yes	Yes	Yes	Agree	Agree	Agree	Agree	1	1	0
IN021022	2	IN030	1	0	.5129629	5	No	No	Yes	No	0	1	0	Public	6	Yes	9	7	3	4	33	5	29	5	Yes	Yes	Yes	Yes	Yes	Strongly	Strongly	Strongly	Strongly	Importan	Very imp	Moderate	Very imp	Very imp	.8421053								2	1	0
IN021022	2	IN030	1	1	.5185185	4	No	No	Yes	Yes	0	1	20	Public	9	Yes	7	10	3	4	36	5	32	5										Importan	Very imp	Moderate	Very imp	Very imp	.8421053	Yes	Yes	Yes	Agree	Agree	Agree	Agree	1	1	0
IN021023	2	IN030	1	0	.3925926	5	No	No	Yes	No	male	1	30	Public	7	No	9	8	1	5	32	10	29	5	Yes	Yes	Yes	Yes	Yes	Strongly	Agree	Agree	Strongly	Importan	Very imp	Very imp	Importan	Importan	.8421053								2	1	0
IN021023	2	IN030	1	1	.5388889	5	No	No	Yes	Yes	male	1	30	0	10	No	8	9	2	4	35	10	32	5										Importan	Very imp	Very imp	Importan	Importan	.8421053	Yes	Yes	Yes	Strongly	Strongly	Agree	Strongly	2	1	0
IN021025	2	IN030	1	0	.1018519	3	No	Yes	No	No	male	1	10	Public	7	No	8	6	2	7	30		27	7	Yes	Yes	Yes	Yes	Yes	Strongly	Strongly	Strongly	Strongly	Importan	Very imp	Very imp	Importan	Importan	.8421053								1	1	0
IN021025	2	IN030	1	1	.3796296	3	No	No	Yes	Yes	male	1	60	Public	10	No	8	9	2	4	33		30	7										Importan	Very imp	Very imp	Importan	Importan	.8421053	Yes	Yes	Yes	Strongly	Agree	Strongly	Strongly	1	1	0
IN021026	2	IN031	1	0	.1388889	6	No	No	Yes	No	male	1	2	Public	6	No	8	7	4	5	34	6	31	None	Yes	Yes	Yes	Yes	Yes	Strongly	Strongly	Strongly	Strongly	Very imp	Very imp	Very imp	Importan	Importan	.8947368								2	1	0
IN021026	2	IN031	1	1	.3259259	5	No	No	Yes	Yes	male	1	1	Public	9	No	8	9	2	4	37	6	34	None										Very imp	Very imp	Very imp	Importan	Importan	.8947368	Yes	Yes	Yes	More or	More or	Agree	More or	2	1	0
IN021027	2	IN031	1	0	.7731482	4	No	No	Yes	No	0	1	5	Public	6	No	9	7	2	5	31	12	28	None	Yes	Yes	Yes	Yes	Yes	Strongly	Strongly	Strongly	Strongly	Very imp	Importan	Very imp	Very imp	Very imp	.9473684								1	1	0
IN021027	2	IN031	1	1	.7731482	4	No	No	Yes	No	0	1	5	Public	9	No	8	8	4	3	34	12	31	None										Very imp	Importan	Very imp	Very imp	Very imp	.9473684	Yes	Yes	Yes	Agree	More or	More or	Disagree	1	1	0
IN021028	2	IN031	1	0	.887037	5	No	No	No	No	0	1	10	Public	6	No	10	6		8	32	12	26	10	Yes	Yes	Yes	Yes	Yes	Strongly	Strongly	Strongly	Strongly	Very imp	Importan	Importan	Very imp	Importan	.8421053								1	1	0
IN021028	2	IN031	1	1	.875926	5	No	No	Yes	No	0	1	10	Public	9	No	7	10	4	1	35	12	29	10										Very imp	Importan	Importan	Very imp	Importan	.8421053	Yes	Yes	Yes	Agree	Agree	Agree	Disagree	1	1	0
IN021029	2	IN031	1	0	.3009259	4	No	No	Yes	No	0	1	10	Public	6	No	10	8	2	2	32	12	27	10	No	Yes	Yes	No	Yes	Strongly	Strongly	Strongly	Strongly	Importan	Importan	Importan	Importan	Moderate	.6842105								1	1	0
IN021029	2	IN031	1	1	.2916667	4	No	No	Yes	Yes	0	1	5	Public	9	No	8	8	1	4	35	12	30	10										Importan	Importan	Importan	Importan	Moderate	.6842105	Yes	Yes	No	Strongly	Disagree	Agree	Agree	1	1	0
IN021030	2	IN032	1	0	.3518519	4	No	No	Yes	No	male	1	5	Public	7	No	8	8	2	4	34	None	32	None	Yes	Yes	Yes	Yes	Yes	Strongly	Strongly	Strongly	Strongly	Very imp	Very imp	Very imp	Very imp	Very imp	1								1	1	0
IN021030	2	IN032	1	1	.2888889	5	No	No	Yes	Yes	male	1	5	Public	10	No	7	7	4	6	37	None	35	None										Very imp	Very imp	Very imp	Very imp	Very imp	1	Yes	Yes	Yes	More or	Strongly	Strongly	Strongly	1	1	0
IN021033	2	IN032	1	0	.3055556	6	No	No	Yes	No	0	1	5	Public	5	No	8	8	3	4	39	None	34	5	No	Yes	No	No	Yes	Agree	Strongly	Strongly	Strongly	Importan	Importan	Moderate	Importan	Moderate	.6315789								3	1	0
IN021033	2	IN032	1	1	.287037	6	Yes	Yes	Yes	Yes	0	1			7	No	6			4	42	None	37	5										Importan	Importan	Moderate	Importan	Moderate	.6315789	Yes	No	Yes	Agree	Agree	Agree	Agree	2	1	0
IN021036	2	IN032	1	0	.2916667	4	No	No	Yes	No	male	0	3	Public	6	No	9	8	2	5	34	None	29	None	Yes	Yes	Yes	Yes	Yes	Strongly	Strongly	Strongly	Strongly	Very imp	Very imp	Importan	Importan	Importan	.8421053								2	1	0
IN021036	2	IN032	1	1	.1342593	4	No	No	Yes	Yes	male	0	5	Public	9	No	8	8	4	4	37	None	32	None										Very imp	Very imp	Importan	Importan	Importan	.8421053	Yes	Yes	Yes	Strongly	Strongly	Strongly	Strongly	1	1	0
IN021042	2	IN093	1	0	.3	5	No	No	Yes	No	0	1	5	Public	7	No	8		1	12	39	None	34	None	Yes	Yes	Yes	Yes	Yes	Strongly	Strongly	Disagree	Strongly	Importan	Very imp	Very imp	Very imp	Importan	.8947368								2	1	0
IN021042	2	IN030	1	1	.6666667	6	No	No	Yes	Yes	0	1	15	Public	9	No	8	7	3	6	42	None	37	None										Importan	Very imp	Very imp	Very imp	Importan	.8947368	Yes	Yes	No	Agree	Strongly	Agree	Strongly	2	1	0
IN021043	2	IN093	1	0	.5231482	4	No	No	No	No	male	1	5		7	No	11	8	2	2			39	None	Yes	Yes	Yes	No	Yes	Agree	Strongly	Strongly	Strongly	Moderate	Moderate	Moderate	Very imp	Moderate	.5789474								1	1	0
IN021043	2	IN093	1	1	.4814815	4	No	No	Yes	Yes	male	1	2	Public	10	No	9	8	1	4			42	None										Moderate	Moderate	Moderate	Very imp	Moderate	.5789474	Yes	Yes	Yes	Agree	Agree	Strongly	Agree	0	1	0
IN021046	2	IN093	1	0	.2083333	4	No	Yes	Yes	No	0	1	5	Public	6	Yes	10	8	2	4	39	None	34	None	Yes	Yes	Yes	Yes	Yes	Strongly	Strongly	Strongly	Strongly	Moderate	Moderate	Moderate	Moderate	Moderate	.4736842								1	1	0
IN021046	2	IN093	1	1	.4212963	4	No	No	Yes	Yes	0	1	10	Public	9	Yes	8	9	2	3	42	None	37	None										Moderate	Moderate	Moderate	Moderate	Moderate	.4736842	Yes	No	Yes	Agree	Strongly	Agree	Agree	1	1	0
IN021049	2	IN093	1	0	.875926	5	No	No	No	No	0	1	15	0	6	No	9	9	2	3			33	10	Yes	Yes	Yes	Yes	Yes	Strongly	Strongly	Strongly	Strongly	Not impo	Not impo	Not very	Not impo	Not impo	0								3	1	0
IN021049	2	IN093	1	1	.7074074	5	No	No	Yes	No	0	1	45	0	8	No	9	8	2	1			36	10										Not impo	Not impo	Not very	Not impo	Not impo	0	Yes	Yes	No	Agree	Strongly	Strongly	Strongly	2	1	0
IN021050	2	IN093	1	0	.3240741	3	No	No	Yes	No	male	1	5		7	No	8	7	3	6	39	None	34		Yes	Yes	Yes	Yes	Yes	Strongly	Strongly	Strongly	Agree	Importan	Very imp	Very imp	Importan	Importan	.8421053								0	1	0
IN021050	2	IN093	1	1	.4722222	2	No	No	Yes	Yes	male	1	5	Public	10	No	7	7	4	6			37	None										Importan	Very imp	Very imp	Importan	Importan	.8421053	No	No	No	Strongly	Strongly	Strongly	Strongly	0	1	0
IN031003	3	IN024	1	0	.6685185	5	No	No	No	No	male	0	10	Public	6	No	9	7	1	1	34	6	31	9	Yes	Yes	Yes	Yes	Yes	Strongly	Strongly	Strongly	Strongly	Importan	Importan	Importan	Moderate	Moderate	.6315789								2	0	0
IN031003	3	IN024	1	1	.7592592	4	Yes	No	No	No	male	0	30	Public	9	No	7	9	2	6	37		33	9										Importan	Importan	Importan	Moderate	Moderate	.6315789	Yes	Yes	Yes	Strongly	Agree	Strongly	Agree	2	0	0
IN031005	3	IN024	1	0	.625	8	No	No	No	No	male	1	20	Public	7	No	6	8	4	1	34	4	29	6	Yes	Yes	Yes	No	Yes	Agree	Agree	Strongly	Agree	Importan	Importan	Importan	Importan	Importan	.7368421								1	0	0
IN031005	3	IN024	1	1	.6111111	6	No	No	No	No	male	1	45	Public	10	No	7	8	4	5	37		32	6										Importan	Importan	Importan	Importan	Importan	.7368421	Yes	Yes	Yes	Strongly	Strongly	Strongly	Strongly	1	0	0
IN031006	3	IN024	1	0	.6851852	4	No	No	No	No	male	0	15	Public	7	No	9	8	2	1	46	18	34	7	Yes	Yes	Yes	Yes	Yes	Strongly	Strongly	Strongly	Strongly	Importan	Importan	Importan	Very imp	Importan	.7894737								1	0	0
IN031006	3	IN024	1	1	.6527778	4	Yes	No	No	No	male	0	20	0	10	No	8	6	3	7	49	18	37	7										Importan	Importan	Importan	Very imp	Importan	.7894737	Yes	Yes	Yes	Strongly	Agree	Strongly	Agree	1	0	0
IN031010	3	IN024	1	0	.6703703	5	No	No	No	No	male	0	30	0	6	No	9	8	2	2	49	10	41	None	Yes	Yes	Yes	Yes	Yes	Strongly	Strongly	Strongly	Strongly	Importan	Importan	Not impo	Not impo	Importan	.4210526								1	0	0
IN031010	3	IN024	1	1	.6240741	5	No	No	Yes	No	male	0	10	0	9	No	8	10	3	3	52	10	44	None										Importan	Importan	Not impo	Not impo	Importan	.4210526	Yes	Yes	Yes	Agree	Agree	Agree	Agree	0	0	0
IN031011	3	IN024	1	0	.7769361	11	No	No	No	No	0	0	5	Public	7	No	8	7	6	2	52	18	49	18	Yes	Yes	Yes	Yes	Yes	Strongly	Strongly	Strongly	Strongly	Importan	Importan	Importan	Importan	Moderate	.6842105								1	0	0
IN031011	3	IN024	1	1	.728395	9	No	No	No	No	0	0	15	0	10	No	7	10	2	4	55	18	52	18										Importan	Importan	Importan	Importan	Moderate	.6842105	Yes	Yes	Yes	Disagree	Disagree	Disagree	Agree	0	0	0
IN031014	3	IN026	1	0	.6685185	5	No	No	No	No	male	0	10		6	Yes	10	8	2	3	32	7	30	None	Yes	Yes	Yes	Yes	Yes	Disagree	Disagree	Disagree	Disagree	Importan	Importan	Importan	Moderate	Moderate	.6315789								2	0	0
IN031014	3	IN026	1	1	.7277778	5	No	No	No	No	male	0	10	0	9	Yes	10	8	3	3	35	7	33	None										Importan	Importan	Importan	Moderate	Moderate	.6315789	Yes	Yes	Yes	Agree	Agree	Agree	Agree	2	0	0
IN031015	3	IN026	1	0	.7361111	4	No	No	No	No	male	0	5	0	7	No	8	8	4	1	38	7	36	10	Yes	Yes	Yes	Yes	Yes	Strongly	Strongly	Strongly	Strongly	Importan	Importan	Importan	Not impo	Importan	.5789474								1	0	0
IN031015	3	IN026	1	1	.7592592	4	No	No	No	No	male	0	5	0	9	No	8	8	3	5	41	7	39	10										Importan	Importan	Importan	Not impo	Importan	.5789474	Yes	Yes	Yes	Disagree	Disagree	Disagree	Agree	1	0	0
IN031018	3	IN026	1	0	.8537037	5	No	No	No	No	0	0	5	0	7	No	8	7	3	4	42	18	36	18	Yes	Yes	Yes	Yes	Yes	Strongly	Disagree	Strongly	Strongly	Importan	Importan	Importan	Moderate	Not impo	.5263158								2	0	0
IN031018	3	IN026	1	1	.6666667	5	No	No	No	No	0	0	15	Public	10	No	6	9	5	4	45	18	39	18										Importan	Importan	Importan	Moderate	Not impo	.5263158	Yes	Yes	Yes	Disagree	Disagree	Agree	Agree	2	0	0
IN031021	3	IN026	1	0	.6851852	4	No	Yes	No	No	0	0	10	Public	6	Yes	9	6	3	4	34	1	30	6	Yes	Yes	No	No	Yes	Strongly	Agree	Strongly	Strongly	Not very	Importan	Importan	Not very	Not impo	.368421								1	0	0
IN031021	3	IN026	1	1	.787037	4	No	No	No	No	0	0	10	Public	9	Yes	7	8	1	7	37	1	33	6										Not very	Importan	Importan	Not very	Not impo	.368421	Yes	Yes	Yes	Disagree	Disagree	Disagree	Agree	1	0	0
IN031022	3	IN025	1	0	.8055556	3	No	No	No	No	male	0	5		6	No	10	6	3	4	46	None	38	None	Yes	Yes	Yes	Yes	Yes	Strongly	Strongly	Strongly	Strongly	Importan	Moderate	Moderate	Moderate	Importan	.5789474								0	0	0
IN031022	3	IN025	1	1	.8055556	3	No	No	No	No	male	0	15	Public	9	No	8	7	3	6	49	None	41	None										Importan	Moderate	Moderate	Moderate	Importan	.5789474	Yes	Yes	Yes	Disagree	Disagree	Disagree	Agree	0	0	0
IN031023	3	IN025	1	0	.7592592	4	No	No	No	No	male	0	5	0	6	No	8	6	2	6	44	10	34	7	Yes	Yes	Yes	No	Yes	Strongly	Strongly	Strongly	Strongly	Importan	Importan	Importan	Importan	Importan	.7368421								1	0	0
IN031023	3	IN025	1	1	.7962963	4	No	No	No	No	male	0	5	0	9	No	8	10	3	3	47	10	37	7										Importan	Importan	Importan	Importan	Importan	.7368421	Yes	Yes	Yes	Agree	Agree	Agree	Agree	1	0	0
IN031024		IN249	1	0	.5703704	5	No	No	No	No	male	0	5	0	6	No	10	7	4	2	41	None	32	5	Yes	Yes	Yes	Yes	Yes	Strongly	Strongly	Strongly	Strongly	Moderate	Moderate	Importan	Moderate	Importan	.5789474								0	1	0
IN031024		IN249	1	1	.5324074	4	No	No	No	Yes	male	0	10	0	9	No	8	8	3	5	44	None	35	5										Moderate	Moderate	Importan	Moderate	Importan	.5789474	Yes	Yes	Yes	Agree	Agree	Agree	Agree	0	1	0
IN031025	3	IN025	1	0	.6180556	8	No	No	No	No	male	0	10	Public	5	No	9	5	4	2	49	10	39	10	Yes	Yes	Yes	Yes	Yes	Disagree	Strongly	Disagree	Disagree	Importan	Importan	Importan	Moderate	Moderate	.6315789								4	0	0
IN031025	3	IN025	1	1	.6990741	8	No	No	No	No	male	0	20	Public	8	No	8	8	3	5	52	10	42	10										Importan	Importan	Importan	Moderate	Moderate	.6315789	Yes	Yes	Yes	Disagree	Disagree	Disagree	Agree	4	0	0
IN031026	3	IN025	1	0	.3009259	4	Yes	No	No	No	male	0	30	Public	7	Yes	8	8	2	2	47	10	42	10	Yes	Yes	Yes	Yes	Yes	Strongly	Strongly	Strongly	Strongly	Importan	Very imp	Importan	Not impo	Moderate	.5789474								1	0	0
IN031026	3	IN025	1	1	.625	4	No	No	No	No	male	0			10	Yes	8		6	10	50		45	10										Importan	Very imp	Importan	Not impo	Moderate	.5789474	Yes	Yes	Yes	Disagree	Disagree	Disagree	Agree	0	0	0
IN031027	3	IN025	1	0	.7222222	6	No	No	No	No	0	0	15	Public	6	No	8	8	1	6	36	12	29	10	Yes	Yes	Yes	Yes	Yes	Strongly	Strongly	Strongly	Strongly	Importan	Importan	Importan	Importan	Importan	.7368421								1	0	0
IN031027	3	IN025	1	1	.7962963	6	No	No	No	No	0	0	10	Public	9	No	8	8	2	6	39	12	32	10										Importan	Importan	Importan	Importan	Importan	.7368421	Yes	Yes	Yes	Agree	Disagree	Disagree	Agree	1	0	0
IN031029	3	IN025	1	0	.3351852	5	No	No	No	No	male	1	15	Public	7	No	8	8	1	7	44	None	39	None	Yes	Yes	Yes	Yes	Yes	Strongly	Strongly	Disagree	Disagree	Importan	Importan	Importan	Importan	Importan	.7368421								2	0	0
IN031029	3	IN025	1	1	.5046296	4	No	No	No	No	male	1	20	0	10	No	8	7	1	8	47	None	42	None										Importan	Importan	Importan	Importan	Importan	.7368421	Yes	Yes	Yes	Disagree	Disagree	Disagree	Agree	0	0	0
IN031030	3	IN025	1	0	.5509259	4	No	No	No	No	0	0	15	Public	6	No	8	6	1	6	37	4	24	5	Yes	Yes	Yes	Yes	Yes	Strongly	Strongly	Strongly	Strongly	Importan	Importan	Importan	Not impo	Importan	.5789474								1	0	0
IN031030	3	IN025	1	1	.75	4	No	No	No	No	0	0		Public	7	No	8	8	2	4	40	4	27	5										Importan	Importan	Importan	Not impo	Importan	.5789474	Yes	Yes	Yes	Strongly	Agree	Strongly	Agree	0	0	0
IN031031	3	IN025	1	0	.7648149	5	No	No	No	No	0	0	10	Public	5	No	9	8	4	2	49	10	30	10	Yes	Yes	Yes	Yes	Yes	Strongly	Strongly	Strongly	Strongly	Importan	Importan	Very imp	Moderate	Importan	.7368421								2	0	0
IN031031	3	IN101	1	1	.8129629	5	No	No	No	No	0	0	20	Public	8	No	9	8	2	5	52	10	33	10										Importan	Importan	Very imp	Moderate	Importan	.7368421	Yes	Yes	Yes	Strongly	Strongly	Strongly	Strongly	2	0	0
IN031033	3	IN101	1	0	.7191358	9	No	No	No	No	0	0	10	Public	6	No	8	6	2	6	40	10	30	10	Yes	Yes	Yes	Yes	Yes	Strongly	Strongly	Strongly	Strongly	Importan	Importan	Importan	Importan	Importan	.7368421								3	0	0
IN031033	3	IN101	1	1	.6481482	6	No	No	No	No	0	0	5	Public	9	No	7	8	4	5	43	10	33	10										Importan	Importan	Importan	Importan	Importan	.7368421	Yes	Yes	Yes	Strongly	Strongly	Strongly	Strongly	3	0	0
IN031034	3	IN101	1	0	.6314815	5	Yes	No	No	No	0	0	5	Public	7	No	8	8	2	4	38	None	33	5	Yes	Yes	Yes	Yes	Yes	Strongly	Strongly	Strongly	Strongly	Importan	Importan	Importan	Importan	Importan	.7368421								1	0	0
IN031034	3	IN101	1	1	.5740741	5	No	No	No	No	0	0	5	Public	10	No	8	8	3	5	41	None	37	5										Importan	Importan	Importan	Importan	Importan	.7368421	Yes	Yes	Yes	Disagree	Agree	Agree	Agree	1	0	0
IN031040		IN123	1	0	.9074074	4	No	No	No	No	male	0	7	0	6	No	7	5	6	6	45	18	39	18	Yes	Yes	Yes	Yes	Yes	Strongly	Strongly	Strongly	Strongly	Very imp	Very imp	Very imp	Very imp	Very imp	1								1	1	0
IN031040		IN123	1	1	.8981482	4	No	No	No	No	male	0	10	0	9	No	8	8	3	5	48	18	42	18										Very imp	Very imp	Very imp	Very imp	Very imp	1	Yes	Yes	Yes	Disagree	Disagree	Disagree	Agree	0	1	0
IN031041	3	IN101	1	0	.4666667	5	No	No	No	No	0	0	5	Public	5	No	8	8	1	6	39	10	34	None	Yes	Yes	Yes	Yes	Yes	Strongly	Strongly	Strongly	Strongly	Importan	Importan	Importan	Importan	Importan	.7368421								2	0	0
IN031041	3	IN101	1	1	.6814815	5	No	No	Yes	No	0	0	5	Public	8	No	8	8	3	5	42	10	37	None										Importan	Importan	Importan	Importan	Importan	.7368421	Yes	Yes	Yes	Agree	Agree	Agree	Agree	1	0	0
IN031047	3	IN102	1	0	.6944444	3	No	No	No	No	male	0	15	0	5	No	10	6		6	44		37	12	Yes	Yes	Yes	Yes	Yes	Agree	Strongly	Strongly	Strongly	Moderate	Importan	Importan	Moderate	Importan	.6315789								1	0	0
IN031047	3	IN102	1	1	.6481482	3	No	No	No	No	male	0	5	Public	8	No	8	9	2	2	47		40	12										Moderate	Importan	Importan	Moderate	Importan	.6315789	Yes	Yes	Yes	Disagree	Disagree	Disagree	Disagree	0	0	0
IN031048	3	IN102	1	0	.7222222	4	No	No	No	No	0	1	5	Public	6	No	8	5	3	6	40	7	34	5	Yes	Yes	Yes	Yes	Yes	Strongly	Strongly	Strongly	Agree	Importan	Importan	Importan	Importan	Importan	.7368421								1	0	0
IN031048	3	IN102	1	1	.6898148	4	No	No	Yes	No	0	1	5	Public	9	No	8	9	4	3	43	7	37	5										Importan	Importan	Importan	Importan	Importan	.7368421	Yes	Yes	Yes	Agree	Agree	Agree	Agree	0	0	0
IN031050	3	IN102	1	0	.7923281	7	No	No	No	No	0	0	15	0	6	No	9	8	2	2	34	10	28	5	Yes	Yes	Yes	Yes	Yes	Agree	Strongly	Strongly	Strongly	Importan	Importan	Very imp	Importan	Importan	.7894737								2	0	0
IN031050	3	IN102	1	1	.7962963	6	No	No	No	No	0	0	15	Public	10	No	8	8	1	5	37	10	31	5										Importan	Importan	Very imp	Importan	Importan	.7894737	Yes	Yes	Yes	Disagree	Disagree	Disagree	Agree	2	0	0
IN041001	4	IN007	1	0	.2777778	4	Yes	No	Yes	No	male	1	30	Public	6	No	8	7	2	7	43	None	39	None	Yes	Yes	Yes	Yes	Yes	Strongly	Strongly	Agree	Agree	Importan	Very imp	Very imp	Importan	Importan	.8421053								0	1	0
IN041001	4	IN007	1	1	.2777778	4	No	No	Yes	Yes	male	1	1	Public	9	No	8	8	4	4	46	None	42	None										Importan	Very imp	Very imp	Importan	Importan	.8421053	Yes	Yes	Yes	More or	More or	Disagree	More or	0	1	0
IN041002	4	IN007	1	0	.2566138	7	Yes	No	Yes	No	male	1	30	Public	7	Yes	11			7	39	None	36	5	Yes	No	Yes	Yes	Yes	Strongly	Strongly	Strongly	Strongly	Very imp	Very imp	Very imp	Importan	Importan	.8947368								4	1	0
IN041002	4	IN007	1	1	.3320106	7	No	No	Yes	Yes	male	1	2	Public	9	Yes	7	7	4	6	42	None	39	5										Very imp	Very imp	Very imp	Importan	Importan	.8947368	Yes	Yes	Yes	More or	More or	Strongly	More or	1	1	0
IN041003	4	IN007	1	0	.2083333	4	No	Yes	Yes	No	0	1	2	Public	6	Yes	10	5	4	3	39	None	34	None	Yes	Yes	Yes	Yes	Yes	Strongly	Strongly	Strongly	Strongly	Very imp	Very imp	Very imp	Very imp	Very imp	1								1	1	0
IN041003	4	IN007	1	1	.2824074	4	Yes	No	Yes	Yes	0	1	5	Public	9	Yes	6	7	3	7	42	None	37	None										Very imp	Very imp	Very imp	Very imp	Very imp	1	Yes	Yes	No	More or	Agree	Agree	More or	1	1	0
IN041005	4	IN007	1	0	.2981482	5	No	No	Yes	No	male	1	5	0	4	No	8	7	5	4	39	9	32	None	Yes	Yes	Yes	Yes	Yes	Strongly	Strongly	Strongly	Strongly	Very imp	Very imp	Very imp	Importan	Importan	.8947368								2	1	0
IN041005	4	IN007	1	1	.2981482	5	No	No	Yes	Yes	male	1	5	Public	7	No	9	8	3	4	42	9	35	None										Very imp	Very imp	Very imp	Importan	Importan	.8947368	Yes	Yes	Yes	Strongly	Strongly	Strongly	Strongly	2	1	0
IN041006	4	IN007	1	0	.2722222	5	No	No	Yes	No	0	1	5	Public	6	Yes	9	6	3	6	29	2	26	None	Yes	Yes	Yes	Yes	Yes	Agree	Strongly	Strongly	Strongly	Moderate	Moderate	Moderate	Moderate	Moderate	.4736842								2	1	0
IN041006	4	IN007	1	1	.0992064	7	No	No	Yes	Yes	0	1	3	Public	9	Yes	8	8	2	5	32	2	29	None										Moderate	Moderate	Moderate	Moderate	Moderate	.4736842	Yes	Yes	Yes	Agree	Agree	Agree	Agree	3	1	0
IN041009	4	IN008	1	0	.1944444	4	Yes	Yes	Yes	No	male	1	5	Public	6	No	10	4	1	9	39	None	34	None	Yes	Yes	Yes	Yes	Yes	Strongly	Strongly	Disagree	Strongly	Very imp	Importan	Very imp	Importan	Importan	.8421053								1	1	0
IN041009	4	IN008	1	1	.1018519	3	No	No	Yes	Yes	male	1	5	Public	9	No	7	7	3	7	42	None	37	None										Very imp	Importan	Very imp	Importan	Importan	.8421053	Yes	Yes	Yes	More or	Strongly	Strongly	Strongly	0	1	0
IN041011	4	IN008	1	0	.0416667	4	No	Yes	Yes	No	0	1	20	Public	5	No	10	7	2	5	32	None	29	None	Yes	Yes	Yes	Yes	Yes	Strongly	Strongly	Strongly	Strongly	Very imp	Very imp	Importan	Importan	Importan	.8421053								1	1	0
IN041011	4	IN008	1	1	.1944444	4	No	No	Yes	Yes	0	1	2	Public	8	No	8	7	2	7	35	None	32	None										Very imp	Very imp	Importan	Importan	Importan	.8421053	Yes	Yes	Yes	Agree	Agree	Agree	Agree	1	1	0
IN041012	4	IN008	1	0	.3425926	6	No	No	Yes	No	0	1	40	Public	5	No	8	6	4	6	34	18	29	5	Yes	Yes	Yes	Yes	Yes	Strongly	Agree	Agree	Strongly	Very imp	Very imp	Very imp	Very imp	Importan	.9473684								3	1	0
IN041012	4	IN008	1	1	.3888889	6	Yes	Yes	Yes	Yes	0	1	30	Public	8	No	8	8	2	5	37	18	32	5										Very imp	Very imp	Very imp	Very imp	Importan	.9473684	Yes	Yes	No	More or	More or	Agree	Agree	3	1	0
IN041013	4	IN008	1	0	.4325397	7	No	No	Yes	No	male	1	15	Public	6	No	8	8	3	5	44	None	42	None	Yes	Yes	Yes	Yes	Yes	Strongly	Strongly	Strongly	Strongly	Moderate	Not impo	Not impo	Importan	Not very	.2631579								3	1	0
IN041013	4	IN008	1	1	.3783069	7	No	No	Yes	Yes	male	1	5	Public	9	No	8	8	3	5	47	None	45	None										Moderate	Not impo	Not impo	Importan	Not very	.2631579	Yes	Yes	Yes	Strongly	More or	More or	More or	3	1	0
IN041015	4	IN009	1	0	.1825397	7	No	No	Yes	No	0	1	20	Public	7	No	9	8	1	6	54		39	None	Yes	Yes	Yes	Yes	Yes	Strongly	Strongly	Strongly	Strongly	Moderate	Not impo	Not impo	Importan	Importan	.368421								3	1	0
IN041015	4	IN009	1	1	.2685185	6	No	No	Yes	Yes	0	1	60	0	10	No	7	8	2	6			42	None										Moderate	Not impo	Not impo	Importan	Importan	.368421	Yes	Yes	No	More or	More or	Agree	Agree	2	1	0
IN041016	4	IN009	1	0	.0912698	7	No	No	Yes	No	0	1	5	Public	6	No	9	6	3	6	54	None	44	None	Yes	Yes	Yes	Yes	Yes	Strongly	Strongly	Agree	Strongly	Moderate	Moderate	Moderate	Moderate	Moderate	.4736842								3	1	0
IN041016	4	IN009	1	1	.1746032	7	No	No	Yes	Yes	0	1	5	Public	9	No	8	8	4	4	57	None	47	None										Moderate	Moderate	Moderate	Moderate	Moderate	.4736842	Yes	Yes	Yes	Strongly	Strongly	Strongly	Agree	3	1	0
IN041017	4	IN011	1	0	.1018519	3	No	No	Yes	No	male	1	30	Public	6	No	9	8	1	6			25	6	Yes	Yes	Yes	Yes	Yes	Strongly	Agree	Strongly	Strongly	Not very	Not impo	Not impo	Moderate	Moderate	.2105263								1	1	0
IN041017	4	IN009	1	1	.1685185	5	No	No	Yes	Yes	male	1	5	Public	9	No	7	7	3	7			28											Not very	Not impo	Not impo	Moderate	Moderate	.2105263	Yes	Yes	Yes	Strongly	Strongly	Strongly	Strongly	2	1	0
IN041019	4	IN009	1	0	.0972222	4	No	No	Yes	No	0	1	10	Public	7	No	9	8	2	5	34	None	29	None	Yes	Yes	Yes	Yes	Yes	Strongly	Strongly	Strongly	Strongly	Moderate	Not impo	Not very	Importan	Moderate	.368421								1	1	0
IN041019	4	IN009	1	1	.2592593	4	No	No	Yes	Yes	0	1	60	Public	10	No	6	7	4	4	37	None	32	None										Moderate	Not impo	Not very	Importan	Moderate	.368421	Yes	No	No	Agree	Strongly	Agree	Agree	1	1	0
IN041020	4	IN009	1	0	.0972222	4	No	No	Yes	No	0	1	2	Public	7	No	9	4	4	5	39	None	34		Yes	Yes	Yes	Yes	Yes	Strongly	Strongly	Strongly	Strongly	Very imp	Very imp	Very imp	Very imp	Very imp	1								1	1	0
IN041020	4	IN009	1	1	.3833333	5	No	No	Yes	Yes	0	1	30	Public	10	No	8	9	3	4	42		37											Very imp	Very imp	Very imp	Very imp	Very imp	1	Yes	Yes	No	Agree	Strongly	Agree	Agree	1	1	0
IN041022	4	IN010	1	0	.0092593	6	No	No	Yes	No	male	1	180	Public	3	No	8	6	3	7	44	None	39	None	Yes	Yes	Yes	Yes	Yes	Strongly	Strongly	Strongly	Strongly	Very imp	Very imp	Very imp	Very imp	Very imp	1								4	1	0
IN041022	4	IN010	1	1	.0912698	7	Yes	No	Yes	Yes	male	1	2	Public	6	No	8	7	4	5	47	None	42	None										Very imp	Very imp	Very imp	Very imp	Very imp	1	Yes	Yes	Yes	More or	More or	More or	More or	3	1	0
IN041024	4	IN010	1	0	.1166667	5	No	No	Yes	No	0	1	1	Public	5	No	9	5	4	4	32	None	29	None	Yes	Yes	Yes	Yes	Yes	Strongly	Strongly	Strongly	Strongly	Very imp	Very imp	Importan	Very imp	Very imp	.9473684								2	1	0
IN041024	4	IN010	1	1	.237037	5	No	Yes	Yes	Yes	0	1	5	Public	8	No	7	7	3	6	35	None	32	None										Very imp	Very imp	Importan	Very imp	Very imp	.9473684	Yes	Yes	No	Agree	Agree	Agree	More or	2	1	0
IN041027	4	IN011	1	0	.8101852	4	No	No	No	No	0	0	50	0	6	No	9	9	2	2	39	4	32	5	Yes	Yes	Yes	Yes	Yes	Strongly	Strongly	Strongly	Strongly	Very imp	Very imp	Very imp	Very imp	Very imp	1								1	1	0
IN041027	4	IN011	1	1	.8472222	4	No	No	No	Yes	0	0	30	0	9	No	9	9	2	4	42	4	35	5										Very imp	Very imp	Very imp	Very imp	Very imp	1	Yes	Yes	No	Agree	Agree	Agree	Agree	1	1	0
IN041028	4	IN011	1	0	.7055556	5	No	No	No	No	male	1	5	0	6	No	9	8	1	6	34	12	32	4	Yes	Yes	Yes	Yes	Yes	Strongly	Strongly	Strongly	Strongly	Not very	Not impo	Not impo	Moderate	Not very	.1578947								2	1	0
IN041028	4	IN011	1	1	.7759259	5	No	No	Yes	No	male	1	5	0	9	No	9	8	2	5	37	12	35	4										Not very	Not impo	Not impo	Moderate	Not very	.1578947	Yes	Yes	Yes	Agree	Agree	Agree	Agree	2	1	0
IN041029	4	IN011	1	0	.7185186	5	No	No	No	No	0	1	5	0	6	No	10	8	1	5	38	16	29	10	Yes	Yes	Yes	Yes	Yes	Strongly	Strongly	Strongly	Strongly	Moderate	Not impo	Not impo	Moderate	Moderate	.2631579								2	1	0
IN041029	4	IN011	1	1	.7907407	5	No	No	No	No	0	1	20	0	9	No	8	9	3	4	41	16	32	10										Moderate	Not impo	Not impo	Moderate	Moderate	.2631579	Yes	Yes	No	Agree	Strongly	Agree	Agree	2	1	0
IN041030	4	IN011	1	0	.2638889	4	No	Yes	Yes	No	male	0	5	Public	4	Yes	9	5	1	5	39		34	None	Yes	Yes	Yes	Yes	Yes	Strongly	Agree	Strongly	Strongly	Very imp	Importan	Very imp	Very imp	Importan	.8947368								3	1	0
IN041030		IN142	1	1		3	No	No			male	0	15	Public		Yes	8	7	2	7														Very imp	Importan	Very imp	Very imp	Importan	.8947368	Yes	No	No	More or	More or	More or	More or	2	1	0
IN041031	4	IN011	1	0	.3462963	5	No	No	Yes	No	0	1	50	Public	6	No	10		3	11	36	None	33	None	Yes	Yes	Yes	Yes	Yes	Strongly	Strongly	Strongly	Strongly	Moderate	Importan	Importan	Importan	Importan	.6842105								2	1	0
IN041031	4	IN011	1	1	.2537037	5	Yes	Yes	Yes	Yes	0	1	10	Public	8	No	8	8	2	4	39	None	36	None										Moderate	Importan	Importan	Importan	Importan	.6842105	Yes	No	Yes	More or	More or	Agree	More or	2	1	0
IN041032	4	IN011	1	0	.7166667	5	Yes	No	No	No	0	0	15	0	6	No	9	10	2	1	36	7	29	6	Yes	Yes	Yes	Yes	Yes	Strongly	Strongly	Strongly	Strongly	Very imp	Very imp	Very imp	Very imp	Very imp	1								2	1	0
IN041032	4	IN011	1	1	.6703703	5	Yes	Yes	No	No	0	0	45	0	9	No	7	9	1	6	39	7	32	6										Very imp	Very imp	Very imp	Very imp	Very imp	1	Yes	Yes	No	Agree	Strongly	Agree	Agree	1	1	0
IN041033	4	IN011	1	0	.2518519	5	No	No	No	No	male	0	10	Public	7	Yes	9			9	34	None	29	5	Yes	Yes	Yes	Yes	Yes	Strongly	Strongly	Strongly	Strongly	Very imp	Very imp	Very imp	Very imp	Very imp	1								1	1	0
IN041033	4	IN011	1	1	.2740741	5	No	No	Yes	Yes	male	0	15	Public	8	Yes	7	7	4	6	37	None	32	5										Very imp	Very imp	Very imp	Very imp	Very imp	1	Yes	Yes	Yes	Agree	Agree	Agree	Agree	1	1	0
IN041034	4	IN011	1	0	.8472222	4	No	No	No	No	male	0	15	0	7	No	8	7	3	6	39	18	34	11	Yes	Yes	Yes	Yes	Yes	Strongly	Strongly	Strongly	Strongly	Very imp	Importan	Very imp	Importan	Very imp	.8947368								1	1	0
IN041034	4	IN011	1	1	.8611111	4	No	No	No	No	male	0	35	0	10	No	8	10	2	4	42	18	37	11										Very imp	Importan	Very imp	Importan	Very imp	.8947368	No	No	Yes	Agree	Agree	Agree	Agree	1	1	0
IN041035	4	IN011	1	0	.4583333	4	No	No	No	No	male	0	5	Public	7	Yes	8	4	2	9	35	10	32	None	Yes	Yes	Yes	Yes	Yes	Strongly	Strongly	Strongly	Strongly	Importan	Very imp	Very imp	Very imp	Very imp	.9473684								1	1	0
IN041035	4	IN011	1	1	.4537037	3	No	No	Yes	Yes	male	0	30	0	10	Yes	10	8	2	4	38	10	35	None										Importan	Very imp	Very imp	Very imp	Very imp	.9473684	Yes	Yes	Yes	Agree	Agree	Agree	Agree	0	1	0
IN041036	4	IN011	1	0	.3009259	4	Yes	No	Yes	No	0	0	5	Public	6	No	9	8	2	5	29	6	26	None	Yes	Yes	Yes	Yes	Yes	Strongly	Strongly	Strongly	Strongly	Moderate	Not impo	Not impo	Very imp	Moderate	.368421								1	1	0
IN041036	4	IN011	1	1	.4351852	4	No	No	Yes	No	0	0	2	Public	9	No	7	9	3	4	32	6	29	None										Moderate	Not impo	Not impo	Very imp	Moderate	.368421	Yes	Yes	Yes	Agree	Strongly	Agree	Agree	1	1	0
IN041037	4	IN011	1	0	.1203704	3	No	No	Yes	No	male	1	10	Public	5	Yes	11	5	1	7			29	None	Yes	Yes	Yes	Yes	Yes	Strongly	Strongly	Agree	Strongly	Very imp	Importan	Very imp	Importan	Very imp	.8947368								1	1	0
IN041037	4	IN011	1	1	.3148148	3	No	No	Yes	No	male	1	5	Public	8	Yes	9	8		7			32	None										Very imp	Importan	Very imp	Importan	Very imp	.8947368	Yes	Yes	Yes	More or	More or	More or	More or	1	1	0
IN041039	4	IN011	1	0	.3657407	4	No	No	No	No	0	0	15	Public	5	No	9	4	3	6	36	10	29	7	Yes	Yes	Yes	Yes	Yes	Strongly	Strongly	Strongly	Strongly	Very imp	Very imp	Very imp	Very imp	Very imp	1								1	1	0
IN041039	4	IN011	1	1	.5555556	4	No	No	Yes	No	0	0	15	Public	8	No	9	7	4	1	39	10	32	7										Very imp	Very imp	Very imp	Very imp	Very imp	1	Yes	Yes	No	Strongly	Strongly	Strongly	Strongly	1	1	0
IN041040	4	IN011	1	0	.7759259	5	No	No	No	No	0	0	5	0	6	No	10	8	1	5	39	7	38	5	Yes	Yes	Yes	Yes	Yes	Strongly	Strongly	Strongly	Strongly	Not very	Not impo	Not impo	Not very	Moderate	.1578947								2	1	0
IN041040	4	IN011	1	1	.8277778	5	No	No	No	No	0	0	45	0	9	No	7	10	1	4	42	7	41	5										Not very	Not impo	Not impo	Not very	Moderate	.1578947	Yes	Yes	No	Agree	Agree	Strongly	More or	0	1	0
IN041041	4	IN011	1	0	.412037	4	No	No	Yes	No	male	1	30	Public	5	No	8	6	4	6	28	5	35	10	Yes	Yes	Yes	Yes	Yes	Strongly	Strongly	Agree	Strongly	Very imp	Very imp	Very imp	Very imp	Very imp	1								2	1	0
IN041041	4	IN011	1	1	.4953704	4	No	No	Yes	Yes	male	1	5	Public	8	No	7	7	4	6	38	5	38	10										Very imp	Very imp	Very imp	Very imp	Very imp	1	Yes	Yes	Yes	Strongly	Strongly	Strongly	Strongly	2	1	0
IN041042	4	IN011	1	0	.7962963	4	No	No	No	No	male	0	45	0	5	No	9	8	1	6	40	10	32	5	Yes	Yes	Yes	Yes	Yes	Strongly	Agree	Agree	Agree	Importan	Not impo	Not impo	Importan	Moderate	.368421								1	1	0
IN041042	4	IN011	1	1	.8703704	4	No	No	No	No	male	0	15	0	8	No	8	8	3	5	43	10	35	5										Importan	Not impo	Not impo	Importan	Moderate	.368421	Yes	Yes	Yes	Strongly	Strongly	Strongly	Strongly	1	1	0
IN041043	4	IN011	1	0	.5925926	6	No	Yes	Yes	No	0	0	30	Public	7	No	10	6	3	5	38	10	34	None	Yes	Yes	Yes	Yes	Yes	Strongly	Strongly	Strongly	Strongly	Importan	Moderate	Moderate	Moderate	Importan	.5789474								2	1	0
IN041043	4	IN011	1	1	.7962963	6	No	No	Yes	No	0	0	5	Public	9	No	7	9	3	5	41	10	37	None										Importan	Moderate	Moderate	Moderate	Importan	.5789474	Yes	Yes	No	Strongly	Strongly	Strongly	Strongly	1	1	0
IN041044	4	IN011	1	0	.4722222	4	No	No	No	No	male	0	10	0	4	No	9	8	1	6	37	10	32	None	Yes	Yes	Yes	Yes	Yes	Strongly	Strongly	Strongly	Strongly	Moderate	Not impo	Not impo	Moderate	Moderate	.2631579								1	1	0
IN041044	4	IN011	1	1	.6898148	4	No	No	No	No	male	0	10	0	7	No	7	9	3	5	40	10	35	None										Moderate	Not impo	Not impo	Moderate	Moderate	.2631579	Yes	Yes	Yes	Agree	Strongly	Agree	Agree	1	1	0
IN041045	4	IN011	1	0	.212963	6	No	No	Yes	No	0	1	5	Public	5	Yes	10	4	4	4	40	None	39	6	Yes	Yes	Yes	Yes	Yes	Strongly	Strongly	Agree	Strongly	Very imp	Importan	Very imp	Very imp	Very imp	.9473684								2	1	0
IN041045	4	IN011	1	1	.25	6	No	No	Yes	Yes	0	1	5	Public	8	Yes	8	8	3	4	43	None	42	6										Very imp	Importan	Very imp	Very imp	Very imp	.9473684	Yes	Yes	No	Agree	Agree	More or	Agree	1	1	0
IN041046	4	IN011	1	0	.3462963	5	No	No	Yes	No	0	1	10	0	7	No	9	8	2	3	34	6	32	5	Yes	Yes	Yes	Yes	Yes	Strongly	Strongly	Strongly	Strongly	Moderate	Not impo	Not impo	Importan	Moderate	.3157895								2	1	0
IN041046	4	IN011	1	1	.3722222	5	No	No	Yes	Yes	0	1	2	0	10	No	7	8	4	5	37	6	35	5										Moderate	Not impo	Not impo	Importan	Moderate	.3157895	Yes	Yes	Yes	Agree	Agree	Strongly	Agree	2	1	0
IN041048	4	IN011	1	0	.2592593	6	No	No	Yes	No	male	1	30	Public	5	No	9	5	2	8	49	None	39	None	Yes	Yes	Yes	Yes	Yes	Strongly	Strongly	Strongly	Strongly	Very imp	Importan	Very imp	Importan	Importan	.8421053								3	1	0
IN041048	4	IN011	1	1	.287037	6	No	No	Yes	Yes	male	1	30	Public	7	No	9	8	2	5	52	None	42	None										Very imp	Importan	Very imp	Importan	Importan	.8421053	Yes	Yes	Yes	Agree	Agree	Strongly	Agree	1	1	0
IN041049	4	IN011	1	0	.587037	5	No	No	No	No	male	0	5	Public	7	No	10	7	1	6	33	4	30	None	Yes	Yes	Yes	Yes	Yes	Strongly	Strongly	Strongly	Strongly	Not impo	Not impo	Not impo	Importan	Importan	.2631579								2	1	0
IN041049	4	IN011	1	1	.5759259	5	No	No	No	No	male	0	60	0	10	No	8	8	3	4	36	4	33	None										Not impo	Not impo	Not impo	Importan	Importan	.2631579	Yes	Yes	Yes	Agree	Strongly	Strongly	Strongly	2	1	0
IN051001	5	IN004	1	0	.55	5	No	No	No	No	male	0	20	Public	6	No	9	5	4	4	42	None	37	None	Yes	Yes	Yes	Yes	Yes	Strongly	Strongly	Strongly	Strongly	Moderate	Importan	Importan	Moderate	Moderate	.5789474								1	1	0
IN051001	5	IN004	1	1	.6759259	4	No	No	No	Yes	male	0	10	Public	9	No	8	8	3	5	45	None	40	None										Moderate	Importan	Importan	Moderate	Moderate	.5789474	Yes	Yes	Yes	Disagree	Agree	Disagree	Agree	1	1	0
IN051002	5	IN004	1	0	.5185185	4	No	No	No	No	male	0	20	Public	5	No	9	6	2	5	40	None	35	None	Yes	Yes	Yes	Yes	Yes	Strongly	Strongly	Agree	Strongly	Very imp	Importan	Importan	Importan	Importan	.7894737								1	1	0
IN051002	5	IN004	1	1	.5555556	4	No	No	No	No	male	0	15	Public	8	No	8	7	3	5	43	None	38	None										Very imp	Importan	Importan	Importan	Importan	.7894737	Yes	Yes	Yes	Disagree	Disagree	Disagree	Agree	0	1	0
IN051003	5	IN004	1	0	.4814815	4	No	No	No	No	male	0	20	Public	6	No	9	6	1	4	41	None	33	None	Yes	Yes	Yes	Yes	Yes	Strongly	Strongly	Strongly	Strongly	Very imp	Importan	Very imp	Importan	Importan	.8421053								2	1	0
IN051003	5	IN004	1	1	.5185185	4	No	No	No	No	male	0	15	Public	9	No	8	8	3	5	44	None	36	None										Very imp	Importan	Very imp	Importan	Importan	.8421053	Yes	Yes	Yes	Disagree	Disagree	Disagree	Agree	0	1	0
IN051004	5	IN003	1	0	.5129629	5	No	No	Yes	No	0	1	5	Public	6	No	10			9	39	None	34	None	Yes	Yes	Yes	Yes	Yes	Strongly	Strongly	Strongly	Strongly	Very imp	Moderate	Moderate	Very imp	Importan	.7368421								2	1	0
IN051004	5	IN003	1	1	.5611111	5	No	No	Yes	Yes	0	1	5	Public	9	No	7	8	3	5	42	None	37	None										Very imp	Moderate	Moderate	Very imp	Importan	.7368421	Yes	Yes	Yes	Disagree	Disagree	Agree	Agree	2	1	0
IN051005	5	IN003	1	0	.5240741	5	No	Yes	No	No	male	1	5	Public	6	No	10	6	1	6	36	None	32	None	Yes	Yes	Yes	Yes	Yes	Agree	Strongly	Strongly	Strongly	Importan	Importan	Importan	Importan	Importan	.7368421								2	1	0
IN051005	5	IN003	1	1	.5611111	5	No	No	No	No	male	1	5	Public	9	No	8	8	2	5	39	None	35	None										Importan	Importan	Importan	Importan	Importan	.7368421	Yes	Yes	Yes	Agree	Disagree	Disagree	Agree	1	1	0
IN051006	5	IN003	1	0	.4814815	4	Yes	No	No	No	male	1	5	Public	6	No	10	6	1	5	50	None	43	None	Yes	Yes	Yes	Yes	Yes	Strongly	Strongly	Strongly	Strongly	Importan	Importan	Importan	Moderate	Importan	.6842105								1	1	0
IN051006	5	IN003	1	1	.6527778	4	No	No	No	Yes	male	1	30	0	10	No	8	8	2	6	53	None	46	None										Importan	Importan	Importan	Moderate	Importan	.6842105	Yes	Yes	Yes	Disagree	Disagree	Disagree	Agree	1	1	0
IN051007	5	IN003	1	0	.5046296	4	No	No	No	No	male	1	5	Public	5	No	10	6	3	4	35	12	30	6	Yes	Yes	Yes	Yes	Yes	Strongly	Strongly	Strongly	Strongly	Importan	Very imp	Importan	Very imp	Importan	.8421053								1	1	0
IN051007	5	IN003	1	1	.625	4	No	No	No	Yes	male	1	10	Public	7	No	8	8	2	6	38	12	33	6										Importan	Very imp	Importan	Very imp	Importan	.8421053	Yes	Yes	Yes	More or	Agree	Agree	More or	1	1	0
IN051008	5	IN003	1	0	.5092593	6	No	No	No	No	male	0	5	Public	7	No	10	8	1	4	38	None	30	None	Yes	Yes	Yes	Yes	Yes	Agree	Strongly	Strongly	Strongly	Very imp	Very imp	Very imp	Very imp	Very imp	1								2	1	0
IN051008	5	IN003	1	1	.5833334	6	No	No	No	Yes	male	0	2	0	10	No	7	11	3	3	41	None	33	None										Very imp	Very imp	Very imp	Very imp	Very imp	1	Yes	Yes	Yes	More or	More or	Disagree	Agree	2	1	0
IN051009	5	IN003	1	0	.6527778	4	Yes	No	No	No	male	0	10	0	6	No	10	5	1	3	34	None	29	None	Yes	Yes	Yes	Yes	Yes	Strongly	Strongly	Strongly	Strongly	Very imp	Very imp	Moderate	Importan	Importan	.7894737								1	1	0
IN051009	5	IN003	1	1	.6296296	4	No	No	No	No	male	0	5	Public	9	No	8	8	3	5	37	None	32	None										Very imp	Very imp	Moderate	Importan	Importan	.7894737	Yes	Yes	Yes	Agree	Disagree	Disagree	Agree	0	1	0
IN051011	5	IN003	1	0	.5185185	4	Yes	No	No	No	male	0	3	Public	5	No	9	6	4	4	38	None	29	7	Yes	Yes	Yes	Yes	Yes	Strongly	Strongly	Strongly	Disagree	Moderate	Importan	Moderate	Importan	Importan	.6315789								3	1	0
IN051011	5	IN003	1	1	.6388889	4	No	No	No	No	male	0	2	0	8	No	7	8	4	5	41	None	32	7										Moderate	Importan	Moderate	Importan	Importan	.6315789	Yes	Yes	Yes	Agree	Agree	More or	Agree	3	1	0
IN051012	5	IN005	1	0	.5129629	5	No	No	No	No	0	0	5	Public	4	No	10			9	39	None	30	None	Yes	Yes	Yes	Yes	Yes	Strongly	Strongly	Strongly	Strongly	Very imp	Importan	Importan	Very imp	Very imp	.8947368								2	1	0
IN051012	5	IN005	1	1	.6814815	5	No	No	No	Yes	0	0	30	Public	6	No	8	8	3	5	42	None	33	None										Very imp	Importan	Importan	Very imp	Very imp	.8947368	Yes	Yes	Yes	Agree	Agree	Agree	Agree	2	1	0
IN051018	5	IN005	1	0	.6296296	6	No	No	No	No	male	0	5	Public	6	No	10	6	4	4	34	4	34	5	Yes	Yes	Yes	Yes	Yes	Strongly	Strongly	Strongly	Strongly	Importan	Very imp	Importan	Importan	Moderate	.7368421								2	1	0
IN051018	5	IN005	1	1	.5462963	6	No	No	No	No	male	0	15	Public	9	No	8	8	2	6	37	4	37	5										Importan	Very imp	Importan	Importan	Moderate	.7368421	Yes	Yes	Yes	Agree	Disagree	Disagree	Agree	1	1	0
IN051020	5	IN001	1	0	.4388889	5	Yes	No	Yes	No	0	1	5	Public	6	No	10			9	42	None	35	None	Yes	Yes	Yes	Yes	Yes	Strongly	Strongly	Strongly	Strongly	Importan	Importan	Importan	Very imp	Very imp	.8421053								2	1	0
IN051020	5	IN001	1	1	.3925926	5	Yes	No	Yes	Yes	0	1	5	Public	9	No	8	9	3	4	45	None	38	None										Importan	Importan	Importan	Very imp	Very imp	.8421053	Yes	Yes	Yes	Agree	Agree	Strongly	Agree	2	1	0
IN051022	5	IN001	1	0	.4907407	3	No	No	No	No	0	0	30	0	6	No	10	6	2	3	38	None	34	None	Yes	Yes	Yes	Yes	Yes	Strongly	Strongly	Strongly	Strongly	Very imp	Very imp	Very imp	Importan	Importan	.8947368								0	1	0
IN051022	5	IN001	1	1	.5462963	3	No	No	Yes	Yes	0	0	30	Public	8	No	8	9	2	2	41	None	37	None										Very imp	Very imp	Very imp	Importan	Importan	.8947368	Yes	Yes	Yes	Strongly	Strongly	Disagree	Agree	0	1	0
IN051023	5	IN001	1	0	.0972222	4	Yes	Yes	No	No	male	0	30	0	6	No	10	6	1	3	39	None	34	None	Yes	Yes	Yes	Yes	Yes	Strongly	Strongly	Strongly	Strongly	Importan	Importan	Importan	Importan	Importan	.7368421								1	1	0
IN051023	5	IN001	1	1	.4953704	4	No	No	No	No	male	0	30		8	No	11	8		5	42	None	37	None										Importan	Importan	Importan	Importan	Importan	.7368421	No	No	No	Strongly	Strongly	Strongly	Strongly	0	1	0
IN051025	5	IN002	1	0	.5092593	6	No	No	No	No	0	1	20	Public	6	No	9	6	1		42	None	34	None	Yes	Yes	Yes	Yes	Yes	Strongly	Strongly	Disagree	Strongly	Very imp	Very imp	Very imp	Not very	Very imp	.8421053								3	1	0
IN051025	5	IN002	1	1	.5277778	6	No	Yes	Yes	Yes	0	1	120	Public	9	No	8	9	2	3	45	None	37	None										Very imp	Very imp	Very imp	Not very	Very imp	.8421053	Yes	Yes	Yes	More or	More or	Strongly	More or	2	1	0
IN051026	5	IN002	1	0	.6527778	4	No	No	No	No	male	0	20	0	7	No	10	7	1	4	39	None	34	None	Yes	Yes	Yes	Yes	Yes	Agree	Strongly	Strongly	Strongly	Very imp	Importan	Importan	Importan	Importan	.7894737								1	1	0
IN051026	5	IN002	1	1	.6064815	4	No	No	No	No	male	0	30	0	10	No	7	8	2	6	42	None	37	None										Very imp	Importan	Importan	Importan	Importan	.7894737	Yes	Yes	Yes	Disagree	More or	Agree	Disagree	1	1	0
IN051027	5	IN002	1	0	.5555556	4	No	No	No	No	male	0	5	Public	6	No	9	5	5	5	44	None	34	None	Yes	Yes	Yes	Yes	Yes	Strongly	Strongly	Strongly	Strongly	Importan	Importan	Importan	Moderate	Moderate	.6315789								2	1	0
IN051027	5	IN002	1	1	.5324074	4	No	No	No	Yes	male	0	20	0	9	No	8	9	3	4	47	None	37	None										Importan	Importan	Importan	Moderate	Moderate	.6315789	Yes	Yes	Yes	Disagree	Disagree	Disagree	Agree	1	1	0
IN051030	5	IN002	1	0	.5185185	8	No	No	No	No	0	0	15	0	6	No	10	6	2	2	42	12	27	7	Yes	Yes	Yes	Yes	Yes	Strongly	Strongly	Strongly	Strongly	Very imp	Very imp	Very imp	Importan	Importan	.8947368								1	1	0
IN051030	5	IN002	1	1	.5833334	4	No	No	No	No	0	0	5	0	9	No	8	10	2	4	45	12	30	7										Very imp	Very imp	Very imp	Importan	Importan	.8947368	Yes	Yes	Yes	Strongly	Strongly	Agree	Strongly	1	1	0
IN051032	5	IN002	1	0	.375	4	No	No	Yes	No	0	0	2	Public	6	No	10	6	2	2	39	None	34	None	Yes	Yes	Yes	Yes	Yes	Strongly	Strongly	Strongly	Strongly	Very imp	Very imp	Very imp	Very imp	Importan	.9473684								1	1	0
IN051032	5	IN002	1	1	.5462963	3	No	No	Yes	Yes	0	0	2	Public	9	No	8	8	4	4	42	None	37	None										Very imp	Very imp	Very imp	Very imp	Importan	.9473684	Yes	Yes	Yes	Agree	Agree	Agree	Agree	0	1	0
IN051034	5	IN002	1	0	.6018518	6	No	No	No	No	0	0	5	Public	6	No	9	4	2	1	42	None	36	None	Yes	Yes	Yes	Yes	Yes	Agree	Strongly	Strongly	Strongly	Importan	Importan	Importan	Importan	Very imp	.7894737								1	1	0
IN051034	5	IN002	1	1	.5240741	5	No	No	No	Yes	0	0	30	0	9	No	7	8	2	4	45	None	39	None										Importan	Importan	Importan	Importan	Very imp	.7894737	Yes	Yes	Yes	Disagree	Disagree	Disagree	Agree	1	1	0
IN051035	5	IN006	1	0	.5555556	4	Yes	No	No	No	male	0	5	Public	6	No	8	4	6	2	34	5	27	5	Yes	Yes	Yes	Yes	Yes	Strongly	Strongly	Strongly	Strongly	Importan	Very imp	Very imp	Very imp	Importan	.8947368								1	1	0
IN051035	5	IN006	1	1	.5324074	4	No	No	No	No	male	0	5	Public	9	No	8	8	4	4	37	5	30	5										Importan	Very imp	Very imp	Very imp	Importan	.8947368	Yes	Yes	Yes	Disagree	Disagree	Disagree	Agree	1	1	0
IN051036	5	IN006	1	0	.487037	5	No	Yes	No	No	male	0	10	Public	6	No	10	6	1	4	41	None	38	None	Yes	Yes	Yes	Yes	Yes	Strongly	Strongly	Strongly	Strongly	Very imp	Importan	Importan	Importan	Importan	.7894737								2	1	0
IN051036	5	IN006	1	1	.5851852	5	No	No	No	Yes	male	0	5	Public	9	No	8	8	4	4	44	None	41	None										Very imp	Importan	Importan	Importan	Importan	.7894737	Yes	Yes	Yes	Disagree	Agree	Disagree	Agree	2	1	0
IN051037	5	IN006	1	0	.1944444	4	Yes	Yes	No	No	0	0	5	Public	6	No	9	5	2	4	45	None	40	None	Yes	Yes	Yes	Yes	Yes	Strongly	Agree	Strongly	Strongly	Importan	Importan	Moderate	Moderate	Very imp	.6842105								1	1	0
IN051037	5	IN006	1	1	.2685185	4	No	No	Yes	Yes	0	0	10	Public	9	No	8	9	2	3	48	None	43	None										Importan	Importan	Moderate	Moderate	Very imp	.6842105	Yes	Yes	Yes	Agree	Agree	Agree	Agree	1	1	0
IN051038		IN250	1	0	.7638889	4	No	Yes	Yes	No	0	1	10	Public	6	No	9	5	2	3	46	10	39	None	Yes	Yes	Yes	Yes	Yes	Agree	Strongly	Strongly	Strongly	Importan	Very imp	Very imp	Moderate	Very imp	.8421053								1	1	0
IN051038	5	IN006	1	1	.6898148	4	No	No	Yes	No	0	1		Public	9	No	8	10	3	3	49	10	42	None										Importan	Very imp	Very imp	Moderate	Very imp	.8421053	Yes	Yes	Yes	Agree	Agree	Strongly	Agree	1	1	0
IN051039	5	IN006	1	0	.387037	10	No	No	No	No	0	0	15	Public	6	Yes	9	6	2	3	39	None	32	None	No	Yes	Yes	Yes	Yes	Strongly	Strongly	Strongly	Strongly	Very imp	Very imp	Very imp	Importan	Importan	.8947368								4	1	0
IN051039	5	IN006	1	1	.2777778	6	No	No	No	No	0	0	10	Public	9	Yes	8	9	2	3	42	None	35	None										Very imp	Very imp	Very imp	Importan	Importan	.8947368	Yes	Yes	Yes	Agree	Agree	Agree	Agree	4	1	0
IN051040	5	IN006	1	0	.5129629	5	No	No	No	No	0	0	5	Public	6	No	9	6	2	2	39	None	36	None	Yes	Yes	Yes	Yes	Yes	Strongly	Strongly	Strongly	Strongly	Very imp	Very imp	Very imp	Importan	Not very	.7894737								1	1	0
IN051040	5	IN006	1	1	.4296296	5	No	Yes	Yes	No	0	0	10	Public	9	No	8	9	2	4	42	None	39	None										Very imp	Very imp	Very imp	Importan	Not very	.7894737	Yes	Yes	Yes	Strongly	Strongly	Strongly	Strongly	0	1	0
IN051042	5	IN006	1	0	.4722222	3	No	No	No	No	male	1	5	Public	6	No	10	6	4	3	39		32	None	Yes	Yes	Yes	Yes	Yes	Strongly	Strongly	Strongly	Agree	Very imp	Very imp	Importan	Importan	Importan	.8421053								1	1	0
IN051042	5	IN006	1	1	.537037	3	No	No	No	No	male	1	5	Public	9	No	8	8	4	4	42		35	None										Very imp	Very imp	Importan	Importan	Importan	.8421053	Yes	Yes	Yes	Disagree	Disagree	Disagree	Agree	1	1	0
IN051043	5	IN006	1	0	.5185185	4	Yes	No	Yes	No	male	1	10	Public	6	No	9	6	2	4	34	None	31	None	Yes	Yes	Yes	Yes	Yes	Agree	Strongly	Strongly	Strongly	Importan	Importan	Importan	Importan	Importan	.7368421								1	1	0
IN051043	5	IN006	1	1	.5611111	5	No	No	No	Yes	male	1	30	0	9	No	8	8	4	4	37	None	34	None										Importan	Importan	Importan	Importan	Importan	.7368421	Yes	Yes	Yes	Disagree	Disagree	Disagree	Agree	1	1	0
IN051044	5	IN099	1	0	.5462963	3	No	No	No	No	0	0	15	Public	7	No	10	6	2	6	28		33	10	Yes	Yes	Yes	Yes	Yes	Strongly	Strongly	Strongly	Strongly	Very imp	Very imp	Very imp	Very imp	Importan	.9473684								1	1	0
IN051044	5	IN099	1	1	.6666667	3	No	No	No	Yes	0	0	45	Public	10	No	9	8	3	4	31		37	10										Very imp	Very imp	Very imp	Very imp	Importan	.9473684	Yes	Yes	Yes	Agree	Agree	Agree	Agree	1	1	0
IN051045	5	IN099	1	0	.5324074	4	No	No	No	No	0	0	30	Public	5	No	10			9	49	10	40	5	Yes	Yes	Yes	Yes	Yes	Strongly	Strongly	Disagree	Strongly	Moderate	Moderate	Moderate	Very imp	Moderate	.5789474								0	1	0
IN051045	5	IN099	1	1	.5277778	3	No	No	No	No	0	0	30	Public	8	No	8	8	3	2	52	10	43	5										Moderate	Moderate	Moderate	Very imp	Moderate	.5789474	Yes	Yes	Yes	Disagree	Disagree	Disagree	More or	0	1	0
IN061001	6	IN012	1	0	.5023148	8	No	No	No	No	0	0	30	Public	8	No	8	8	1	3	39	16	34	11	Yes	Yes	Yes	Yes	Yes	Strongly	Strongly	Strongly	Strongly	Importan	Very imp	Very imp	Importan	Very imp	.8947368								2	1	0
IN061001	6	IN012	1	1	.4166667	9	No	No	Yes	Yes	0	0	30	0	11	No	8	9	2	3	42	16	37	11										Importan	Very imp	Very imp	Importan	Very imp	.8947368	Yes	Yes	Yes	Agree	Strongly	More or	Strongly	2	1	0
IN061002	6	IN012	1	0	.3092593	5	No	No	No	No	0	0	5	Public	6	No	8	8	1	3	39	None	34	None	Yes	Yes	Yes	Yes	Yes	Strongly	Strongly	Strongly	Strongly	Very imp	Very imp	Very imp	Very imp	Very imp	1								2	1	0
IN061002	6	IN012	1	1	.4953704	4	No	No	Yes	Yes	0	0	30	Public	9	No	8	9	2	3	42	None	37	None										Very imp	Very imp	Very imp	Very imp	Very imp	1	Yes	Yes	Yes	Agree	Agree	Agree	Agree	2	1	0
IN061003	6	IN012	1	0	.3657407	4	No	No	No	No	0	0	5	Public	6	Yes	9	8		2	54	None	49	None	Yes	Yes	Yes	Yes	Yes	Strongly	Strongly	Strongly	Strongly	Very imp	Very imp	Very imp	Importan	Importan	.8947368								1	1	0
IN061003	6	IN012	1	1	.5324074	4	No	No	Yes	Yes	0	0	30	Public	9	Yes	8	9	2	3	57	None	52	None										Very imp	Very imp	Very imp	Importan	Importan	.8947368	Yes	Yes	Yes	Agree	Agree	Agree	Agree	0	1	0
IN061004	6	IN012	1	0	.2222222	3	No	Yes	No	No	male	0	60	Public	7	No	10	8	2	4	54		47	None	Yes	Yes	Yes	Yes	Yes	Agree	Strongly	Disagree	Strongly	Importan	Importan	Importan	Moderate	Moderate	.6315789								0	1	0
IN061004	6	IN012	1	1	.462963	2	No	No	No	Yes	male	0	50	0	10	No	8	8	2	5	57		50	None										Importan	Importan	Importan	Moderate	Moderate	.6315789	Yes	Yes	Yes	More or	Agree	More or	More or	0	1	0
IN061005	6	IN012	1	0	.2175926	4	No	No	No	No	male	0	30	0	5	No	10	8	2	2	34	None	29	None	Yes	Yes	Yes	Yes	Yes	Agree	Strongly	Strongly	Strongly	Importan	Importan	Importan	Moderate	Moderate	.6315789								1	1	0
IN061005	6	IN012	1	1	.3009259	4	No	No	No	Yes	male	0	30	0	8	No	8	8	2	6	37	None	32	None										Importan	Importan	Importan	Moderate	Moderate	.6315789	Yes	Yes	Yes	Disagree	Disagree	Disagree	Agree	1	1	0
IN061006	6	IN012	1	0	.4166667	6	No	No	No	No	0	0	30	Public	7	No	8	8	1	3	37	None	34	None	Yes	Yes	Yes	Yes	Yes	Strongly	Strongly	Strongly	Strongly	Importan	Very imp	Very imp	Very imp	Very imp	.9473684								2	1	0
IN061006		IN156	0	1	.6685185	5	No	No	Yes	No	0	0			9	No	9			6	40	None	37	None										Importan	Very imp	Very imp	Very imp	Very imp	.9473684	Yes	Yes	Yes	Agree	Agree	Agree	Agree	2	1	0
IN061007	6	IN013	1	0	.2469136	9	Yes	Yes	Yes	No	male	1	5	Public	5	No	9	6	3	4	40	None	32	None	Yes	Yes	Yes	Yes	Yes	Agree	Strongly	Strongly	Strongly	Importan	Very imp	Very imp	Very imp	Importan	.8947368								3	1	0
IN061007	6	IN013	1	1	.4814815	4	No	No	Yes	Yes	male	1	2	Public	8	No	8	8	4	4	43	None	35	None										Importan	Very imp	Very imp	Very imp	Importan	.8947368	Yes	Yes	Yes	Agree	Agree	Agree	Agree	2	1	0
IN061008	6	IN013	1	0	.55	5	No	No	No	No	male	0	20	0	7	No	9	9	2	3	44	None	39	None	Yes	Yes	Yes	Yes	Yes	Strongly	Strongly	Strongly	Strongly	Moderate	Importan	Importan	Moderate	Importan	.6315789								1	1	0
IN061008	6	IN013	1	1	.5833334	3	No	No	No	Yes	male	0	5	0	10	No	8	8	3	5	47	None	42	None										Moderate	Importan	Importan	Moderate	Importan	.6315789	Yes	Yes	Yes	Disagree	Disagree	Disagree	Agree	0	1	0
IN061009	6	IN013	1	0	.4814815	6	No	No	No	No	male	0	5	Public	5	No	10	6	3	4	36	None	34	None	Yes	Yes	Yes	Yes	Yes	Strongly	Strongly	Strongly	Strongly	Moderate	Very imp	Very imp	Importan	Importan	.7894737								1	1	0
IN061009	6	IN013	1	1	.5240741	5	No	No	No	Yes	male	0	20	Public	8	No	8	8	2	6	39	None	37	None										Moderate	Very imp	Very imp	Importan	Importan	.7894737	Yes	Yes	Yes	Agree	Agree	Agree	Agree	1	1	0
IN061010	6	IN013	1	0	.5008417	11	No	No	No	No	male	0	15	0	7	No	9	7	4	3	34	None	29	None	Yes	Yes	Yes	Yes	Yes	Strongly	Strongly	Strongly	Strongly	Importan	Importan	Very imp	Moderate	Importan	.7368421								5	1	0
IN061010	6	IN013	1	1	.55	10	No	No	No	Yes	male	0	40	0	10	No	8	8	2	6	37	None	32	None										Importan	Importan	Very imp	Moderate	Importan	.7368421	Yes	Yes	Yes	Disagree	Disagree	Disagree	Disagree	5	1	0
IN061014	6	IN014	1	0	.5611111	5	No	No	No	No	male	1	3	0	5	No	10	6	2	2	36	None	32	None	Yes	Yes	Yes	Yes	Yes	Strongly	Strongly	Strongly	Strongly	Importan	Importan	Importan	Importan	Importan	.7368421								2	1	0
IN061014	6	IN013	1	1	.5611111	5	No	No	No	Yes	male	1	5	0	8	No	9	7	3	4	39	None	35	None										Importan	Importan	Importan	Importan	Importan	.7368421	Yes	Yes	Yes	Disagree	Disagree	Disagree	Disagree	2	1	0
IN061015	6	IN014	1	0	.5981482	5	No	No	No	No	male	0	5	Public	5	No	10	6	4	3	39	16	32	7	Yes	Yes	No	Yes	Yes	Strongly	Strongly	Strongly	Strongly	Importan	Very imp	Very imp	Importan	Very imp	.8947368								2	1	0
IN061015	6	IN014	1	1	.5611111	5	No	No	Yes	Yes	male	0	30	Public	8	No	8	8	3	3	42	16	35	7										Importan	Very imp	Very imp	Importan	Very imp	.8947368	No	No	No	Agree	More or	Agree	Agree	1	1	0
IN061018	6	IN014	1	0	.4953704	4	No	No	No	No	0	0	15	Public	7	Yes	9	8	1	2	39	None	36	None	Yes	Yes	Yes	Yes	Yes	Strongly	Strongly	Strongly	Strongly	Moderate	Very imp	Very imp	Importan	Importan	.7894737								2	1	0
IN061018	6	IN014	1	1	.5694444	4	No	No	No	Yes	0	0	40	0	10	Yes	7	10	3	2	42	None	39	None										Moderate	Very imp	Very imp	Importan	Importan	.7894737	Yes	Yes	Yes	Strongly	Strongly	Strongly	Strongly	2	1	0
IN061019	6	IN014	1	0	.5324074	4	No	No	No	No	0	0	30	0	7	No	10	8	2	2	39	None	34		Yes	Yes	Yes	Yes	Yes	Agree	Strongly	Strongly	Disagree	Importan	Importan	Importan	Very imp	Importan	.7894737								1	1	0
IN061019	6	IN014	1	1	.6590909	11	No	No	No	Yes	0	0	30	0	10	No	9	9	3	2	42	None	37											Importan	Importan	Importan	Very imp	Importan	.7894737	Yes	Yes	Yes	More or	Agree	Strongly	Agree	4	1	0
IN061020	6	IN014	1	0	.7268519	4	No	No	No	No	0	0	5	Public	6	No	8	8	2	3	34	5	28	None	Yes	Yes	Yes	Yes	Yes	Strongly	Strongly	Strongly	Strongly	Importan	Very imp	Very imp	Importan	Very imp	.8947368								1	1	0
IN061020	6	IN014	1	1	.6666667	3	No	No	No	Yes	0	0	30	Public	9	No	9	9	2	3	37	5	31	None										Importan	Very imp	Very imp	Importan	Very imp	.8947368	Yes	Yes	Yes	Agree	Strongly	Strongly	Agree	1	1	0
IN061021	6	IN014	1	0	.4953704	4	No	No	No	No	0	0	5	Public	6	No	9	8	1	2	37	None	30	None	Yes	Yes	Yes	Yes	Yes	Strongly	Strongly	Strongly	Strongly	Very imp	Very imp	Very imp	Very imp	Importan	.9473684								1	1	0
IN061021	6	IN014	1	1	.4814815	4	Yes	No	No	Yes	0	0	5	Public	9	No	10	8	2	3	40	None	33	None										Very imp	Very imp	Very imp	Very imp	Importan	.9473684	Yes	Yes	Yes	Disagree	Agree	Disagree	Agree	1	1	0
IN061023	6	IN015	1	0	.2888889	5	No	No	No	No	0	0	15	Public	7	No	9	8		2	49	None	39	None	Yes	Yes	Yes	Yes	Yes	Agree	Strongly	Strongly	Strongly	Very imp	Importan	Importan	Very imp	Importan	.8421053								1	1	0
IN061023	6	IN015	1	1	.3111111	5	No	No	Yes	Yes	0	0	30	Public	10	No	8	9	2	3	52	None	42	None										Very imp	Importan	Importan	Very imp	Importan	.8421053	Yes	Yes	Yes	Agree	Agree	Strongly	Agree	0	1	0
IN061024	6	IN015	1	0	.5145503	7	Yes	No	No	No	male	0	15	Public	7	No	8	7	4	4	45	8	31	3	Yes	Yes	Yes	Yes	Yes	Strongly	Strongly	Strongly	Strongly	Importan	Importan	Importan	Importan	Importan	.7368421								2	1	0
IN061024	6	IN015	1	1	.5555556	6	No	No	No	Yes	male	0	30	0	10	No	8	7	2	7	48		34	3										Importan	Importan	Importan	Importan	Importan	.7368421	Yes	Yes	Yes	Agree	Agree	Agree	Strongly	2	1	0
IN061025	6	IN015	1	0	.5694444	4	No	No	No	No	male	0	15	Public	6	No	10	7	3	3	39	None	31	None	Yes	Yes	Yes	Yes	Yes	Strongly	Strongly	Agree	Strongly	Moderate	Importan	Moderate	Importan	Importan	.6315789								1	1	0
IN061025	6	IN015	1	1	.5925926	4	No	No	No	Yes	male	0	30	Public	9	No	8	8	1	6	42	None	34	None										Moderate	Importan	Moderate	Importan	Importan	.6315789	Yes	Yes	Yes	Agree	Agree	Agree	Agree	0	1	0
IN061027	6	IN015	1	0	.4675926	4	No	No	Yes	No	0	1	5	Public	7	No	10	6	2	3	54	None	44	None	Yes	Yes	Yes	Yes	Yes	Strongly	Strongly	Strongly	Strongly	Very imp	Very imp	Importan	Importan	Importan	.8421053								0	1	0
IN061027	6	IN015	1	1	.587037	5	No	No	Yes	Yes	0	1	5	0	10	No	8	7	2	7	57	None	47	None										Very imp	Very imp	Importan	Importan	Importan	.8421053	Yes	Yes	Yes	Disagree	Agree	Disagree	Agree	0	1	0
IN061029	6	IN015	1	0	.6296296	4	No	No	No	No	male	0	30	0	6	No	8	9	2	2	46	None	42	None	Yes	Yes	Yes	Yes	Yes	Strongly	Strongly	Strongly	Strongly	Importan	Importan	Importan	Moderate	Importan	.6842105								1	1	0
IN061029	6	IN015	1	1	.6574074	4	No	No	No	Yes	male	0	20	0	9	No	8	7	3	6	49	None	45	None										Importan	Importan	Importan	Moderate	Importan	.6842105	Yes	Yes	Yes	Agree	Agree	Agree	Agree	0	1	0
IN061030	6	IN016	1	0	.5240741	5	No	No	No	No	0	0	45	Public	7	No	9	8	1	3	42	None	37	5	Yes	Yes	Yes	Yes	Yes	Strongly	Strongly	Strongly	Strongly	Very imp	Very imp	Very imp	Importan	Very imp	.9473684								1	1	0
IN061030	6	IN016	1	1	.5277778	3	No	No	No	Yes	0	0		Public	10	No	9			12	45	None	40	5										Very imp	Very imp	Very imp	Importan	Very imp	.9473684	Yes	Yes	Yes	Agree	Agree	Strongly	Agree	1	1	0
IN061032	6	IN016	1	0	.55	5	No	Yes	No	No	0	0	30	0	7	No	9	8	2	2	36	None	30	None	Yes	Yes	Yes	Yes	Yes	Disagree	Strongly	Strongly	Strongly	Importan	Importan	Moderate	Importan	Importan	.6842105								1	1	0
IN061032	6	IN016	1	1	.4638047	11	No	No	No	Yes	0	0			10	No	8			9	39		33											Importan	Importan	Moderate	Importan	Importan	.6842105	Yes	Yes	Yes	Agree	Agree	Strongly	Agree	5	1	0
IN061033	6	IN016	1	0	.5555556	4	No	No	Yes	No	male	0	3	0	7	No	9	8	5	2	37	None	32	4	Yes	Yes	Yes	Yes	Yes	Strongly	Strongly	Strongly	Strongly	Importan	Very imp	Very imp	Importan	Moderate	.7894737								1	1	0
IN061033	6	IN016	1	1	.5277778	3	No	No	Yes	Yes	male	0	3	Public	10	No	7	8	4	5	40	None	35	4										Importan	Very imp	Very imp	Importan	Moderate	.7894737	Yes	Yes	Yes	Agree	Agree	Agree	Agree	0	1	0
IN061034	6	IN016	1	0	.5185185	4	No	No	No	No	male	0	5	Public	6	No	9	6	2	5	54	None	44	None	Yes	Yes	Yes	Yes	Yes	Strongly	Strongly	Strongly	Strongly	Importan	Importan	Importan	Moderate	Moderate	.6315789								1	1	0
IN061034	6	IN016	1	1	.5277778	3	No	No	Yes	No	male	0	5	Public	9	No	8	8	4	4	57	None	47	None										Importan	Importan	Importan	Moderate	Moderate	.6315789	Yes	Yes	Yes	Disagree	Disagree	Disagree	Agree	0	1	0
IN061035	6	IN016	1	0	.5833334	6	No	Yes	No	No	male	0	15	0	7	No	10	6	2	2	39	5	31	4	Yes	Yes	Yes	Yes	Yes	Strongly	Strongly	Strongly	Strongly	Importan	Importan	Importan	Importan	Importan	.7368421								1	1	0
IN061035	6	IN016	1	1	.7222222	6	No	No	Yes	Yes	male	0	30	0	10	No	8	8		8	42	5	34	4										Importan	Importan	Importan	Importan	Importan	.7368421	Yes	Yes	Yes	Agree	Strongly	Strongly	Agree	1	1	0
IN061036	6	IN016	1	0	.5129629	5	No	No	No	No	0	0	20	Public	7	No	9	8	1	3	34	None	29	None	Yes	Yes	Yes	Yes	Yes	Agree	Strongly	Strongly	Strongly	Moderate	Very imp	Very imp	Importan	Importan	.7894737								2	1	0
IN061036	6	IN016	1	1	.5092593	6	No	No	No	Yes	0	0			9	No	8			11	37	None	32	None										Moderate	Very imp	Very imp	Importan	Importan	.7894737	Yes	Yes	Yes	Agree	Agree	Strongly	Agree	2	1	0
IN061037	6	IN016	1	0	.712963	2	No	No	No	No	male	0	10	Public	7	No	8	6	3	5			48	None	Yes	Yes	Yes	Yes	Yes	Strongly	Strongly	Strongly	Strongly	Importan	Importan	Importan	Importan	Importan	.7368421								1	1	0
IN061037	6	IN016	1	1	.6481481	2	No	Yes	No	No	male	0	30	0	10	No	8	8	3	4			51	None										Importan	Importan	Importan	Importan	Importan	.7368421	Yes	Yes	Yes	Agree	Agree	Agree	Agree	1	1	0
IN061039	6	IN017	1	0	.587037	5	No	No	No	No	0	0	5	Public	6	No	8	8	1	3	36	None	30	None	Yes	Yes	Yes	Yes	Yes	Strongly	Strongly	Strongly	Strongly	Very imp	Very imp	Very imp	Very imp	Very imp	1								2	1	0
IN061039	6	IN017	1	1	.6064815	4	No	No	No	No	0	0	60	Public	9	No	8	8	2	5	39	None	33	None										Very imp	Very imp	Very imp	Very imp	Very imp	1	Yes	Yes	Yes	Disagree	Disagree	Disagree	Agree	1	1	0
IN061041	6	IN017	1	0	.3981481	6	Yes	No	No	No	male	0	2	Public	6	No	9	6	1	5	37	5	31	5	Yes	Yes	Yes	Yes	Yes	Strongly	Strongly	Strongly	Strongly	Importan	Importan	Importan	Moderate	Importan	.6842105								1	1	0
IN061041	6	IN017	1	1	.5092593	6	No	No	No	Yes	male	0	15	0	9	No	8	8	2	5	40	5	34	5										Importan	Importan	Importan	Moderate	Importan	.6842105	Yes	Yes	Yes	Disagree	Disagree	Disagree	Agree	1	1	0
IN061043	6	IN092	1	0	.5740741	3	No	No	No	No	0	0	5	Public	5	No	8	8	1	3	40	None	29	None	Yes	Yes	Yes	Yes	Yes	Strongly	Strongly	Strongly	Strongly	Importan	Very imp	Very imp	Very imp	Very imp	.9473684								0	1	0
IN061043	6	IN092	1	1	.5740741	3	No	No	No	Yes	0	0	15	Public	8	No	9	8	2	2	43	None	32	None										Importan	Very imp	Very imp	Very imp	Very imp	.9473684	Yes	Yes	No	Strongly	Strongly	Strongly	Strongly	0	1	0
IN061045	6	IN092	1	0	.2916667	4	Yes	No	No	No	male	0	15	Public	6	No	10	6	1	6	42	None	39	None	Yes	Yes	No	Yes	No	Strongly	Strongly	Disagree	Disagree	Importan	Moderate	Moderate	Moderate	Moderate	.5263158								1	1	0
IN061045	6	IN092	1	1	.5324074	4	No	No	Yes	No	male	0	20	Public	7	No	9	8	2	4	45	None	42	None										Importan	Moderate	Moderate	Moderate	Moderate	.5263158	Yes	Yes	Yes	Disagree	Agree	Agree	Agree	1	1	0
IN061046	6	IN092	1	0	.5555556	4	No	No	No	No	0	1	10	Public	8	No	8	8	2	4	32	None	28	None	Yes	Yes	Yes	Yes	Yes	Strongly	Strongly	Strongly	Agree	Importan	Importan	Very imp	Importan	Very imp	.8421053								1	1	0
IN061046	6	IN092	1	1	.4555556	5	No	No	Yes	Yes	0	1	30	Public	11	No	9	8	2	2	35	None	31	None										Importan	Importan	Very imp	Importan	Very imp	.8421053	Yes	Yes	Yes	Agree	Agree	Strongly	Agree	1	1	0
IN061048	6	IN092	1	0	.4490741	4	No	No	No	No	0	1	20	Public	7	No	9	8		2	34	None	28	None	Yes	Yes	Yes	Yes	Yes	Strongly	Strongly	Strongly	Strongly	Importan	Importan	Importan	Very imp	Not impo	.6315789								1	1	0
IN061048	6	IN092	1	1	.5925926	4	No	No	No	No	0	1	15	Public	10	No	9	8	2	3	37	None	31	None										Importan	Importan	Importan	Very imp	Not impo	.6315789	Yes	Yes	Yes	Agree	Agree	Agree	Agree	1	1	0
IN061049	6	IN092	1	0	.3796296	6	No	No	No	No	male	1	30	0	6	No	9	6	2	4	32	4	28	None	Yes	Yes	Yes	Yes	No	Agree	Strongly	Strongly	Strongly	Importan	Moderate	Importan	Moderate	Importan	.6315789								2	1	0
IN061049	6	IN092	1	1	.4296296	5	No	No	Yes	Yes	male	1	2	Public	9	No	8	8	4	4	35	4	31	None										Importan	Moderate	Importan	Moderate	Importan	.6315789	Yes	Yes	Yes	Agree	Agree	Agree	Agree	2	1	0
IN061050	6	IN092	1	0	.4490741	4	Yes	No	No	No	male	0	30	0	6	No	9	8	2	3	40	11	29	2	Yes	Yes	No	Yes	No	Strongly	Strongly	Strongly	Strongly	Moderate	Importan	Moderate	Importan	Importan	.6315789								1	1	0
IN061050	6	IN092	1	1	.6203704	4	No	No	Yes	Yes	male	0	20	0	9	No	9	8	3	4	43	11	32	2										Moderate	Importan	Moderate	Importan	Importan	.6315789	Yes	Yes	Yes	Disagree	Disagree	Disagree	Agree	1	1	0
IN071001	7	IN023	1	0	.5611111	5	No	No	No	No	male	0	10	Public	6	No	10	6	2	2	44	None	34	7	Yes	Yes	Yes	Yes	Yes	Strongly	Strongly	Strongly	Strongly	Importan	Very imp	Very imp	Very imp	Importan	.8947368								2	1	0
IN071001	7	IN023	1	1	.5722222	5	No	No	Yes	Yes	male	0	15	Public	9	No	8	8	4	3	47	None	37	7										Importan	Very imp	Very imp	Very imp	Importan	.8947368	Yes	Yes	Yes	Disagree	Disagree	Disagree	Disagree	1	1	0
IN071002	7	IN023	1	0	.3981481	3	No	No	No	No	0	0	30	Public	7	No	10	6	2	2	32	7	29	None	Yes	Yes	Yes	Yes	Yes	Strongly	Strongly	Strongly	Strongly	Very imp	Very imp	Very imp	Very imp	Very imp	1								1	1	0
IN071002	7	IN023	1	1	.462963	3	No	No	Yes	Yes	0	0	30	0	10	No	8	9	2	2	35	7	32	None										Very imp	Very imp	Very imp	Very imp	Very imp	1	Yes	Yes	Yes	Agree	Agree	Agree	Agree	0	1	0
IN071004	7	IN023	1	0	.1759259	6	No	No	No	No	0	0	15	Public	6	No	10	6	2	3	44	None	39	None	Yes	Yes	Yes	Yes	Yes	Strongly	Strongly	Strongly	Strongly	Very imp	Very imp	Very imp	Importan	Importan	.8947368								3	1	0
IN071004	7	IN023	1	1	.4351852	6	No	No	No	Yes	0	0		Public	9	No	8			7	47	None	42	None										Very imp	Very imp	Very imp	Importan	Importan	.8947368	Yes	Yes	Yes	Agree	Agree	Agree	Agree	2	1	0
IN071005	7	IN021	1	0	.6111111	6	No	No	No	No	male	0	30	0	6	Yes	10	5	4	3	39	None	29	None	Yes	Yes	Yes	Yes	Yes	Strongly	Strongly	Strongly	Strongly	Importan	Importan	Importan	Very imp	Very imp	.8421053								2	1	0
IN071005	7	IN021	1	1	.5185185	6	No	No	Yes	Yes	male	0	10	Public	9	Yes	7	9	7	1	42	None	32	None										Importan	Importan	Importan	Very imp	Very imp	.8421053	Yes	Yes	Yes	Agree	Agree	Agree	Agree	2	1	0
IN071006	7	IN021	1	0	.5304233	7	No	No	No	No	0	0	20	Public	6	No	10	6	2	1	34	2	29	None	Yes	Yes	Yes	Yes	Yes	Strongly	Strongly	Strongly	Strongly	Very imp	Very imp	Very imp	Importan	Importan	.8947368								3	1	0
IN071006	7	IN021	1	1	.5462963	5	No	No	No	Yes	0	0	5	Public	9	No	8	9	2	2	37		32	None										Very imp	Very imp	Very imp	Importan	Importan	.8947368	Yes	Yes	Yes	Agree	Agree	Strongly	Strongly	3	1	0
IN071008	7	IN021	1	0	.6064815	4	No	No	No	No	0	1	15	0	6	No	10	6	3	2	39	18	32	7	Yes	Yes	Yes	Yes	Yes	Strongly	Strongly	Strongly	Strongly	Importan	Very imp	Very imp	Importan	Importan	.8421053								1	1	0
IN071008	7	IN021	1	1	.8009259	4	No	No	No	No	0	1	40	0	9	No	7	10	2	3	42	18	35	7										Importan	Very imp	Very imp	Importan	Importan	.8421053	Yes	Yes	Yes	More or	More or	Agree	Agree	1	1	0
IN071009	7	IN021	1	0	.2222222	9	No	No	No	No	male	0	15	0	6	No	10	8	4	1	49	10	39	3	Yes	Yes	Yes	Yes	Yes	Strongly	Strongly	Strongly	Strongly	Importan	Importan	Importan	Very imp	Very imp	.8421053								2	1	0
IN071009	7	IN021	1	1	.7037037	4	No	No	No	Yes	male	0	10	0	9	No	6	9	7	2	52	10	42	3										Importan	Importan	Importan	Very imp	Very imp	.8421053	Yes	Yes	Yes	Agree	Agree	Agree	Agree	1	1	0
IN071011	7	IN022	1	0	.587037	5	No	No	No	No	0	0	15	Public	6	No	9	6	3	3	40	18	32	7	Yes	Yes	Yes	Yes	Yes	Agree	Strongly	Strongly	Strongly	Not very	Very imp	Moderate	Very imp	Very imp	.7368421								2	1	0
IN071011	7	IN022	1	1	.5037037	5	No	No	Yes	Yes	0	0	10	Public	9	No	8			6	43	18	35	7										Not very	Very imp	Moderate	Very imp	Very imp	.7368421	Yes	Yes	Yes	Agree	Agree	Agree	Agree	1	1	0
IN071012	7	IN022	1	0	.4203704	5	No	No	Yes	No	0	0	20	Public	6	No	9	7	5	2	44	5	36	2	Yes	Yes	Yes	Yes	Yes	Disagree	Strongly	Strongly	Strongly	Importan	Importan	Moderate	Very imp	Importan	.7368421								2	1	0
IN071012	7	IN022	1	1	.4777778	5	No	No	Yes	Yes	0	0	30	Public	9	No	9	9	2	2	47	5	39	2										Importan	Importan	Moderate	Very imp	Importan	.7368421	Yes	Yes	Yes	Strongly	Strongly	Strongly	Strongly	2	1	0
IN071013	7	IN022	1	0	.2314815	4	No	No	No	No	male	0	15	Public	6	No	9	5	4	6	39	None	35	None	Yes	Yes	Yes	Yes	Yes	Strongly	Strongly	Agree	Strongly	Importan	Importan	Importan	Importan	Importan	.7368421								1	1	0
IN071013	7	IN022	1	1	.2685185	4	No	No	Yes	Yes	male	0		Public	9	No	7	8	3	6	42	None	38	None										Importan	Importan	Importan	Importan	Importan	.7368421	Yes	Yes	Yes	Disagree	Disagree	Disagree	Agree	1	1	0
IN071014	7	IN022	1	0	.6064815	4	Yes	No	No	No	male	0	15	Public	6	No	9	6	4	4	42	7	32	5	Yes	Yes	Yes	Yes	Yes	Strongly	Strongly	Strongly	Strongly	Moderate	Moderate	Importan	Importan	Moderate	.5789474								1	1	0
IN071014	7	IN022	1	1	.5833334	3	No	No	Yes	Yes	male	0	2	Public	9	No	8	8	4	4	45	7	35	5										Moderate	Moderate	Importan	Importan	Moderate	.5789474	Yes	Yes	Yes	Disagree	Disagree	Disagree	Agree	0	1	0
IN071015	7	IN019	1	0	.4259259	6	No	No	No	No	0	0	15	Public	5	No	9	5		2	43	None	36	None	Yes	Yes	Yes	Yes	Yes	Agree	Strongly	Strongly	Strongly	Moderate	Very imp	Very imp	Very imp	Importan	.8421053								2	1	0
IN071015	7	IN019	1	1	.4861111	4	No	No	No	Yes	0	0	12	Public	9	No	9	9	2	2	46	None	39	None										Moderate	Very imp	Very imp	Very imp	Importan	.8421053	Yes	Yes	Yes	Agree	Agree	Agree	Agree	1	1	0
IN071020	7	IN019	1	0	.5092593	3	No	Yes	No	No	male	0	15	Public	7	No	10	6	3	5	39	None	27	5	Yes	Yes	Yes	Yes	Yes	Strongly	Strongly	Disagree	Agree	Importan	Importan	Importan	Importan	Moderate	.6842105								0	1	0
IN071020	7	IN019	1	1	.5833334	3	No	No	No	Yes	male	0	30	Public	10	No	9	8	2	5	42	None	30	5										Importan	Importan	Importan	Importan	Moderate	.6842105	Yes	Yes	Yes	Agree	Agree	Agree	Agree	0	1	0
IN071030	7	IN018	1	0	.4388889	5	No	No	Yes	No	0	1	3	Public	4	No	8	6	4	4	54	None	49	7	Yes	Yes	Yes	Yes	Yes	Strongly	Strongly	Strongly	Strongly	Very imp	Importan	Moderate	Importan	Importan	.7368421								0	1	0
IN071030	7	IN018	1	1	.2314815	4	No	No	No	Yes	0	1	5		7	No	8	10	3	3	57	None	52	7										Very imp	Importan	Moderate	Importan	Importan	.7368421	Yes	Yes	Yes	Strongly	Strongly	Strongly	Strongly	0	1	0
IN071031	7	IN018	1	0	.5833334	4	No	No	No	No	male	0	15	Public	7	No	9	6	3	5	49	5	39	None	Yes	Yes	Yes	Yes	Yes	Strongly	Strongly	Strongly	Strongly	Very imp	Importan	Importan	Moderate	Importan	.7368421								1	1	0
IN071031	7	IN018	1	1	.5324074	4	No	No	Yes	Yes	male	0	40	Public	10	No	9	8	3	2	52	5	42	None										Very imp	Importan	Importan	Moderate	Importan	.7368421	Yes	Yes	Yes	Agree	Strongly	Strongly	Strongly	0	1	0
IN071032	7	IN018	1	0	.4814815	6	No	No	No	No	0	0	5	Public	4	No	9	5	2	4	39	12	30	None	Yes	Yes	Yes	Yes	Yes	Strongly	Strongly	Strongly	Strongly	Importan	Very imp	Moderate	Importan	Importan	.7368421								3	1	0
IN071032	7	IN018	1	1	.5185185	6	No	No	No	Yes	0	0	30	Public	7	No	9	9	2	3	42	12	33	None										Importan	Very imp	Moderate	Importan	Importan	.7368421	Yes	Yes	Yes	Strongly	Strongly	Strongly	Strongly	2	1	0
IN071033	7	IN018	1	0	.6666667	4	No	No	No	No	male	0	5	Public	7	Yes	9	6	1	6	38	None	34	None	Yes	Yes	Yes	Yes	Yes	Agree	Strongly	Strongly	Strongly	Very imp	Importan	Importan	Importan	Not very	.6842105								1	1	0
IN071033	7	IN018	1	1	.5925926	4	No	No	Yes	Yes	male	0			9	Yes	10			12	41	None	37	None										Very imp	Importan	Importan	Importan	Not very	.6842105	Yes	Yes	Yes	Agree	Agree	Agree	Agree	1	1	0
IN071036	7	IN018	1	0	.4583333	4	No	No	No	No	0	0	10	Public	7	No	9	8	1	5	41	None	37	None	Yes	Yes	Yes	Yes	Yes	Strongly	Strongly	Strongly	Strongly	Very imp	Not impo	Importan	Importan	Importan	.6315789								1	1	0
IN071036	7	IN018	1	1	.3611111	4	No	No	No	Yes	0	0			10	No	10			11	44	None	40	None										Very imp	Not impo	Importan	Importan	Importan	.6315789	Yes	Yes	Yes	Strongly	Strongly	Strongly	Strongly	1	1	0
IN071039	7	IN020	1	0	.4388889	5	No	No	No	No	0	0	15	Public	7	No	10	6	2	3			36	None	Yes	Yes	Yes	Yes	Yes	Strongly	Strongly	Strongly	Strongly	Importan	Importan	Moderate	Very imp	Moderate	.6842105								1	1	0
IN071039	7	IN020	1	1	.5115741	8	Yes	No	No	Yes	0	0			10	No	7	8		2	42		39	None										Importan	Importan	Moderate	Very imp	Moderate	.6842105	Yes	Yes	Yes	Agree	Agree	Strongly	Strongly	1	1	0
IN071042	7	IN020	1	0	.5240741	5	Yes	No	No	No	male	0	15	Public	6	No	10	6		6	40	None	36	5	Yes	Yes	Yes	Yes	Yes	Strongly	Strongly	Strongly	Strongly	Very imp	Importan	Importan	Importan	Importan	.7894737								1	1	0
IN071042	7	IN020	1	1	.6925926	5	No	No	No	No	male	0	10	Public	9	No	7	8	3	6	43	None	39	5										Very imp	Importan	Importan	Importan	Importan	.7894737	Yes	Yes	Yes	Disagree	Disagree	Agree	Agree	0	1	0
IN071043	7	IN020	1	0	.3666667	5	No	No	Yes	No	male	0	5	Public	7	No	9	6	2	4	31	None	29	None	Yes	Yes	Yes	Yes	Yes	Strongly	Strongly	Agree	Strongly	Very imp	Importan	Importan	Importan	Importan	.7894737								5	1	0
IN071043	7	IN020	1	1	.5611111	5	No	No	Yes	Yes	male	0			10	No	8	8	3	4	34	None	32	None										Very imp	Importan	Importan	Importan	Importan	.7894737	Yes	Yes	Yes	Agree	Agree	Disagree	Agree	5	1	0
IN071046	7	IN020	1	0	.5555556	4	No	No	No	No	male	0	20	Public	7	No	10	6	2	3	34	5	31	None	Yes	Yes	Yes	Yes	Yes	Strongly	Strongly	Strongly	Strongly	Very imp	Very imp	Very imp	Importan	Importan	.8947368								1	1	0
IN071046	7	IN020	1	1	.587037	5	No	No	Yes	Yes	male	0	30	0	10	No	9	9	2	2	37	5	34	None										Very imp	Very imp	Very imp	Importan	Importan	.8947368	Yes	Yes	Yes	Agree	Agree	Agree	Agree	0	1	0
IN071047	7	IN097	1	0	.4768519	4	No	No	No	No	male	0	10	Public	7	No	9	6	2	4	39	12	30	7	Yes	Yes	Yes	Yes	Yes	Agree	Strongly	Strongly	Strongly	Importan	Importan	Importan	Moderate	Importan	.6842105								1	1	0
IN071047	7	IN097	1	1	.6111111	3	No	No	Yes	Yes	male	0	25	0	10	No	8	9	4	2	42	12	33	7										Importan	Importan	Importan	Moderate	Importan	.6842105	Yes	Yes	Yes	Agree	Agree	Agree	Agree	1	1	0
IN071048	7	IN097	1	0	.5240741	5	No	Yes	No	No	male	0	5	Public	6	No	9	5	4	4	41	None	32	None	Yes	Yes	Yes	Yes	Yes	Agree	Strongly	Strongly	Agree	Importan	Moderate	Very imp	Importan	Importan	.7368421								2	1	0
IN071048	7	IN097	1	1	.6092592	5	No	No	Yes	Yes	male	0	5	Public	9	No	7	9	3	4	44	None	35	None										Importan	Moderate	Very imp	Importan	Importan	.7368421	Yes	Yes	Yes	Agree	Strongly	Strongly	Agree	1	1	0
IN071049	7	IN097	1	0	.6444445	5	No	No	No	No	0	1	20	Public	7	No	8	8	2	4	49	18	36	10	Yes	Yes	Yes	Yes	Yes	Strongly	Strongly	Strongly	Strongly	Very imp	Very imp	Importan	Moderate	Importan	.7894737								1	1	0
IN071049	7	IN097	1	1	.7388889	5	Yes	No	No	No	0	1	0	0	10	No	8	9	2	4	52	18	39	10										Very imp	Very imp	Importan	Moderate	Importan	.7894737	Yes	Yes	Yes	Strongly	Strongly	Strongly	Strongly	0	1	0
IN081001	8	IN052	0	0	.3351852	5	No	No	Yes	Yes	male	1		Public	6	No	8	8	1	1	37	7	33	None	Yes	Yes	Yes	Yes	Yes	Strongly	Strongly	Disagree	Strongly	Not impo	Importan	Very imp	Moderate	Moderate	.5263158								2	1	1
IN081001	8	IN052	0	1	.5092592	4	No	No	Yes	Yes	male	1	40	0	9	No	8	9	3	1	40	7	36	None										Not impo	Importan	Very imp	Moderate	Moderate	.5263158	Yes	Yes	Yes	Disagree	Agree	Agree	Agree	1	1	1
IN081003	8	IN052	0	0	.5185185	4	No	No	No	Yes	0	1	35		5	No	8	8	2	6	36	5	31	None	Yes	Yes	Yes	Yes	Yes	Strongly	Strongly	Strongly	Strongly	Moderate	Very imp	Importan	Moderate	Importan	.6842105								1	1	1
IN081003	8	IN052	0	1	.3981481	4	No	No	Yes	Yes	0	1	15	Public	8	No	8	8	3	3	39	5	34	None										Moderate	Very imp	Importan	Moderate	Importan	.6842105	Yes	Yes	Yes	More or	Disagree	Agree	More or	1	1	1
IN081005	8	IN052	0	0	.5555556	4	Yes	No	Yes	Yes	0	1	5	Public	5	No	8	8	2		37	7	33	None	Yes	Yes	Yes	Yes	Yes	Strongly	Strongly	Strongly	Strongly	Moderate	Importan	Very imp	Moderate	Not very	.5789474								1	1	1
IN081005	8	IN052	0	1	.4351852	4	No	No	Yes	Yes	0	1	30	Public	8	No	8	8	2	4	40	7	36	None										Moderate	Importan	Very imp	Moderate	Not very	.5789474	Yes	Yes	Yes	Disagree	Strongly	Strongly	Agree	0	1	1
IN081006	8	IN052	0	0	.3092593	5	No	No	Yes	Yes	male	1		Public	6	No	8	8	3	1	49	None	40	None	Yes	Yes	Yes	Yes	Yes	Strongly	Strongly	Strongly	Strongly	Not very	Very imp	Importan	Moderate	Not very	.5263158								2	1	1
IN081006	8	IN052	0	1	.587037	5	No	No	Yes	Yes	male	1	2	Public	9	No	8	9	1	3	52	None	43	None										Not very	Very imp	Importan	Moderate	Not very	.5263158	Yes	Yes	Yes	Disagree	Disagree	Disagree	Agree	1	1	1
IN081007	8	IN052	0	0	.5092593	6	No	No	No	Yes	male	1	0		6	No	9	8	1	2	33	7	29		Yes	Yes	Yes	Yes	Yes	Strongly	Strongly	Strongly	Strongly	Importan	Importan	Importan	Importan	Importan	.7368421								3	1	1
IN081007	8	IN052	0	1	.5925926	6	No	No	Yes	Yes	male	1	8		9	No	9	10	2	1	36	7	29											Importan	Importan	Importan	Importan	Importan	.7368421	Yes	Yes	Yes	Agree	More or	Strongly	Agree	3	1	1
IN081008	8	IN052	0	0	.5407407	5	No	No	No	Yes	0	0	10	0	5	No	8	8	2	1	38	5	32	5	Yes	Yes	Yes	Yes	Yes	Strongly	Strongly	Strongly	Strongly	Very imp	Very imp	Very imp	Very imp	Very imp	1								2	1	1
IN081008	8	IN052	0	1	.6722223	5	No	No	No	Yes	0	0	10	0	8	No	8	9	3	2	41	5	35	5										Very imp	Very imp	Very imp	Very imp	Very imp	1	Yes	Yes	Yes	Agree	Agree	Agree	Agree	2	1	1
IN081010	8	IN052	0	0	.3472222	4	No	No	No	No	0	1	20	Public	5	Yes	6	6	1	2	34	None	27	None	No	No	No	No	No	Agree	Agree	Disagree	Disagree	Moderate	Importan	Importan	Moderate	Not very	.5263158								2	1	1
IN081010	8	IN052	0	1	.4555556	5	No	No	Yes	Yes	0	1	30	Public	7	Yes	10	7	2	3	37	None	30	None										Moderate	Importan	Importan	Moderate	Not very	.5263158	Yes	Yes	Yes	Disagree	Disagree	Agree	Disagree	1	1	1
IN081012	8	IN052	0	0	.5925926	4	No	No	No	No	male	0	15	0	3	No	8	8	1	1	37	10	31	5	Yes	Yes	Yes	Yes	Yes	Strongly	Strongly	Strongly	Strongly	Very imp	Very imp	Very imp	Very imp	Importan	.9473684								1	1	1
IN081012	8	IN052	0	1	.6064815	4	No	No	No	No	male	0	10	0	7	No	8	11	4	1	40	10	34	5										Very imp	Very imp	Very imp	Very imp	Importan	.9473684	Yes	Yes	Yes	More or	Agree	Strongly	Agree	1	1	1
IN081013	8	IN052	0	0	.462963	6	No	No	No	Yes	0	0	5	Public	4	No	9	8	1	1			49	None	Yes	Yes	Yes	Yes	Yes	Strongly	Strongly	Strongly	Strongly	Very imp	Very imp	Very imp	Very imp	Importan	.9473684								3	1	1
IN081013	8	IN052	0	1	.4666667	5	No	No	No	Yes	0	0				No	9			5			52	None										Very imp	Very imp	Very imp	Very imp	Importan	.9473684	Yes	Yes	Yes	Agree	Disagree	Agree	More or	2	1	1
IN081017	8	IN052	0	0	.3472222	4	No	No	No	Yes	0	1	5	Public	6	No	8	8	1	2	44	None	36	None	Yes	Yes	Yes	Yes	Yes	Strongly	Strongly	Strongly	Strongly	Very imp	Very imp	Very imp	Very imp	Importan	.9473684								0	1	1
IN081017	8	IN052	0	1	.3842593	4	No	No	Yes	Yes	0	1	25	Public	9	No	8	9	2	3	47	None	39	None										Very imp	Very imp	Very imp	Very imp	Importan	.9473684	Yes	Yes	Yes	Strongly	Strongly	Agree	More or	0	1	1
IN081020	8	IN052	0	0	.3862434	7	No	No	No	Yes	0	0	30	Public	7	No	8	8	1	4	34	None	29	None	Yes	Yes	Yes	Yes	Yes	Strongly	Strongly	Strongly	Strongly	Not very	Importan	Very imp	Moderate	Moderate	.5789474								2	1	1
IN081020	8	IN052	0	1	.5595238	7	No	No	Yes	Yes	0	0			10	No	9			9	37	None	32	None										Not very	Importan	Very imp	Moderate	Moderate	.5789474	Yes	Yes	Yes	More or	Agree	Agree	Agree	2	1	1
IN081021	8	IN052	0	0	.4666667	5	No	No	No	Yes	0	0	30	Public	6	No	9	7	2	3	44	None	37	None	Yes	Yes	Yes	No	Yes	Disagree	Disagree	Strongly	Disagree	Moderate	Moderate	Very imp	Moderate	Importan	.6315789								2	1	1
IN081021	8	IN052	0	1	.3888889	4	No	No	Yes	Yes	0	0	30	Public	9	No	8	8	3	4	47	None	40	None										Moderate	Moderate	Very imp	Moderate	Importan	.6315789	Yes	Yes	No	Agree	More or	Agree	Agree	1	1	1
IN081027	8	IN052	0	0	.5092592	4	No	No	No	Yes	male	0	10	0	6	No	9	7	3	3	49	5	39	None	Yes	Yes	Yes	Yes	Yes	Strongly	Strongly	Strongly	Strongly	Moderate	Moderate	Moderate	Moderate	Importan	.5263158								0	1	1
IN081027	8	IN052	0	1	.6574074	4	No	No	Yes	Yes	male	0	0	0	9	No	8	8	5	2	52	5	42	None										Moderate	Moderate	Moderate	Moderate	Importan	.5263158	Yes	Yes	Yes	Agree	Disagree	Disagree	Strongly	0	1	1
IN081029	8	IN052	0	0	.2916667	4	Yes	No	No	Yes	0	0	30	Public	7	No	8	8	1	4	34	7	26	5	Yes	Yes	Yes	Yes	Yes	Strongly	Strongly	Strongly	Strongly	Moderate	Very imp	Very imp	Very imp	Importan	.8421053								1	1	1
IN081029	8	IN052	0	1	.4259259	4	No	No	Yes	Yes	0	0	5	Public	10	No	9	7	2	4	37	7	29	5										Moderate	Very imp	Very imp	Very imp	Importan	.8421053	Yes	Yes	Yes	More or	Disagree	More or	More or	1	1	1
IN081032	8	IN052	0	0	.3703704	5	No	No	No	Yes	0	0	15	Public	6	Yes	8	8	1	1	34	None	29	None	Yes	Yes	Yes	Yes	Yes	Strongly	Strongly	Disagree	Strongly	Moderate	Very imp	Very imp	Moderate	Not very	.6315789								2	1	1
IN081032	8	IN052	0	1	.3722222	5	No	No	Yes	Yes	0	0	20	Public	9	Yes	8	8	1	5	37	None	32	None										Moderate	Very imp	Very imp	Moderate	Not very	.6315789	Yes	Yes	Yes	Agree	Agree	Strongly	Strongly	1	1	1
IN081034	8	IN054	0	0	.3814815	5	No	No	No	No	male	0	4	Public	4	No	9	8	1	1	39	7	34	None	Yes	Yes	Yes	Yes	Yes	Strongly	Strongly	Strongly	Strongly	Very imp	Very imp	Very imp	Importan	Importan	.8947368								2	1	1
IN081034	8	IN054	0	1	.5037037	5	No	No	Yes	Yes	male	0	30	Public	7	No	7	8	2	3	42	7	37	None										Very imp	Very imp	Very imp	Importan	Importan	.8947368	Yes	Yes	Yes	Disagree	Disagree	Disagree	Agree	2	1	1
IN081040	8	IN051	0	0	.2685185	6	No	No	No	No	male	0	15	0	6	No	8	8	1	6	40	5	34	5	Yes	Yes	Yes	Yes	Yes	Strongly	Strongly	Agree	Strongly	Very imp	Very imp	Very imp	Very imp	Very imp	1								2	1	1
IN081040	8	IN051	0	1	.4203704	5	No	No	Yes	Yes	male	0	30	0	9	No	6	8	3	3	43	5	37	5										Very imp	Very imp	Very imp	Very imp	Very imp	1	Yes	Yes	Yes	Disagree	Disagree	Disagree	Agree	1	1	1
IN081042	8	IN050	0	0	.3492064	7	No	No	No	Yes	0	1	25	Public	5	No	8		1	1	39	None	34	None	Yes	Yes	Yes	Yes	Yes	Strongly	Strongly	Disagree	Strongly	Importan	Very imp	Very imp	Very imp	Importan	.8947368								3	1	1
IN081042	8	IN050	0	1	.4555556	5	No	No	Yes	Yes	0	1			5	No	8			5	42	None	37	None										Importan	Very imp	Very imp	Very imp	Importan	.8947368	Yes	No	No	Disagree	Agree	Agree	Agree	2	1	1
IN081043	8	IN050	0	0	.4759259	5	No	No	Yes	No	male	0	10	Public	7	No					39	None	34	None	Yes	Yes	Yes	Yes	Yes	Strongly	Strongly	Strongly	Strongly	Very imp	Very imp	Very imp	Very imp	Importan	.9473684								1	1	1
IN081043	8	IN050	0	1	.6814815	5	No	No	Yes	Yes	male	0	20	0	10	No	9	10	2	3	42	None	37	None										Very imp	Very imp	Very imp	Very imp	Importan	.9473684	Yes	Yes	Yes	Agree	More or	Strongly	Agree	1	1	1
IN081046	8	IN053	0	0	.3518519	3	No	No	No	Yes	0	1	8	Public	6	No	8	8	1	1	49	None	44	None	Yes	Yes	Yes	Yes	Yes	Strongly	Strongly	Agree	Strongly	Importan	Very imp	Very imp	Very imp	Importan	.8947368								0	1	1
IN081046	8	IN053	0	1	.4722222	3	No	No	Yes	Yes	0	1	5	Public	9	No	8	8	3	3	52	None	47	None										Importan	Very imp	Very imp	Very imp	Importan	.8947368	Yes	Yes	Yes	More or	Disagree	Agree	Disagree	0	1	1
IN081049	8	IN053	0	0	.6351852	5	No	No	No	No	0	0	5	0	6	No	9	8	2	3	39	7	34	7	Yes	Yes	Yes	Yes	Yes	Strongly	Strongly	Strongly	Strongly	Not impo	Importan	Very imp	Moderate	Moderate	.5263158								2	1	1
IN081049	8	IN053	0	1	.6351852	5	No	No	No	No	0	0	10	0	9	No	8	8	4	3	42	7	37	7										Not impo	Importan	Very imp	Moderate	Moderate	.5263158	Yes	Yes	Yes	Agree	Agree	Agree	Agree	1	1	1
IN081050	8	IN053	0	0	.8277778	5	Yes	No	No	No	0	1	5	0	6	No	9	8	2	3	49	10	39	18	Yes	Yes	Yes	Yes	Yes	Strongly	Strongly	Strongly	Strongly	Importan	Very imp	Very imp	Moderate	Importan	.7894737								1	1	1
IN081050	8	IN053	0	1	.7185186	5	No	No	No	No	0	1	10	0	9	No	6	10	4	3	52	10	42	18										Importan	Very imp	Very imp	Moderate	Importan	.7894737	Yes	Yes	Yes	Disagree	Agree	Agree	Agree	1	1	1
IN091002	9	IN056	0	0	.3240741	3	No	No	No	No	0	0	45	0	6	No	8	8	2	3	33	None	30	None	Yes	Yes	Yes	Yes	Yes	Strongly	Strongly	Strongly	Strongly	Very imp	Very imp	Very imp	Very imp	Very imp	1								0	1	1
IN091002	9	IN056	0	1	.6944444	2	No	No	No	Yes	0	0	5	0	10	No	8	8	4	2	36		33	None										Very imp	Very imp	Very imp	Very imp	Very imp	1	Yes	Yes	Yes	Strongly	Strongly	Agree	Strongly	0	1	1
IN091004	9	IN056	0	0	.3703704	3	No	No	No	Yes	male	0	30	Public	6	No	9	9	1	2	34		29	None	Yes	Yes	Yes	Yes	Yes	Strongly	Strongly	Strongly	Strongly	Very imp	Very imp	Very imp	Very imp	Importan	.9473684								1	1	1
IN091004	9	IN056	0	1	.5833334	3	No	No	Yes	Yes	male	0	25	0	9	No	9	9	3	2	37		32	None										Very imp	Very imp	Very imp	Very imp	Importan	.9473684	Yes	Yes	Yes	Disagree	Disagree	Disagree	Agree	1	1	1
IN091005	9	IN056	0	0	.262963	5	No	No	No	Yes	male	1	25	Public	6	No	9	7	3	2	32	None	28	None	Yes	Yes	Yes	Yes	Yes	Agree	Strongly	Strongly	Strongly	Importan	Moderate	Not very	Not very	Not very	.368421								2	1	1
IN091005	9	IN056	0	1	.5018519	5	No	No	Yes	Yes	male	1	5	0	8	No	8	11	2	3	35	None	31	None										Importan	Moderate	Not very	Not very	Not very	.368421	Yes	Yes	Yes	Strongly	Strongly	Strongly	Agree	2	1	1
IN091013	9	IN057	0	0	.5066137	7	No	No	No	No	male	0	10	0	3	Yes	8	10	2	1	34	7	29	None	Yes	Yes	Yes	Yes	Yes	Strongly	Strongly	Strongly	Strongly	Very imp	Very imp	Very imp	Very imp	Very imp	1								2	1	1
IN091013	9	IN057	0	1	.5436508	7	No	No	Yes	No	male	0	12	Public	8	Yes	8	8	2	2	37	7	32	None										Very imp	Very imp	Very imp	Very imp	Very imp	1	No	No	Yes	Strongly	Strongly	Strongly	Strongly	2	1	1
IN091016	9	IN057	0	0	.4695767	7	No	No	No	No	0	0	5	Public	5	Yes	9	7	1	1	42	None	34	None	Yes	Yes	Yes	Yes	Yes	Strongly	Strongly	Strongly	Strongly	Importan	Very imp	Very imp	Very imp	Importan	.8947368								1	1	1
IN091016	9	IN057	0	1	.3888889	6	No	No	Yes	No	0	0			8	Yes	10			11	45	None	37	None										Importan	Very imp	Very imp	Very imp	Importan	.8947368	Yes	No	Yes	Agree	Strongly	Strongly	Agree	1	1	1
IN091025	9	IN058	0	0	.5925926	4	No	No	No	No	0	0	40	Public	6	No	8	7	1	3	39	12	29	7	Yes	Yes	Yes	Yes	Yes	Agree	Strongly	Agree	Strongly	Not impo	Moderate	Moderate	Moderate	Moderate	.368421								1	1	1
IN091025	9	IN058	0	1	.7037037	3	No	No	Yes	Yes	0	0			8	No	10		7	5	42	12	32	7										Not impo	Moderate	Moderate	Moderate	Moderate	.368421	Yes	Yes	Yes	Strongly	Agree	Agree	Agree	1	1	1
IN091028	9	IN058	0	0	.4759259	5	No	No	Yes	Yes	male	1	10	Public	6	No					39	None	34	None	Yes	Yes	Yes	Yes	Yes	Agree	Strongly	Strongly	Strongly	Very imp	Very imp	Very imp	Very imp	Very imp	1								2	1	1
IN091028	9	IN058	0	1	.4583333	4	No	No	Yes	Yes	male	1	5	Public	10	No	6	9	1	2	42	None	37	None										Very imp	Very imp	Very imp	Very imp	Very imp	1	Yes	Yes	Yes	Disagree	Disagree	Disagree	Strongly	2	1	1
IN091030	9	IN058	0	0	.5092593	4	No	No	Yes	No	0	0	5	Public	5	No	8	8	4	2	36	None	32	None	Yes	Yes	Yes	Yes	Yes	Strongly	Strongly	Strongly	Strongly	Very imp	Very imp	Very imp	Very imp	Very imp	1								1	1	1
IN091030	9	IN058	0	1	.7222222	4	No	No	Yes	No	0	0	5	Public	8	No	9	8	3	4	39	None	35	None										Very imp	Very imp	Very imp	Very imp	Very imp	1	Yes	Yes	Yes	Strongly	Agree	Agree	Strongly	1	1	1
IN091033	9	IN058	0	0	.5129629	5	No	No	No	No	0	0	5	0	6	No	8	7	2	3	39	10	34	None	Yes	Yes	Yes	Yes	Yes	Strongly	Strongly	Strongly	Strongly	Not very	Moderate	Importan	Importan	Not impo	.4210526								1	1	1
IN091033	9	IN058	0	1	.7648149	5	No	No	No	No	0	0	15	0	9	No	9	8	2	4	42	10	37	None										Not very	Moderate	Importan	Importan	Not impo	.4210526	Yes	Yes	No	Strongly	Strongly	Agree	Agree	1	1	1
IN091037	9	IN059	0	0	.6203704	6	No	No	Yes	No	male	1	5	Public	5	No	9	7	1	1	36	5	32	None	Yes	Yes	Yes	Yes	Yes	Strongly	Strongly	Disagree	Strongly	Very imp	Importan	Very imp	Importan	Very imp	.8947368								2	1	1
IN091037	9	IN059	0	1	.4925926	5	No	No	Yes	Yes	male	1	5	Public	8	No	9	10	3	2	39	5	35	None										Very imp	Importan	Very imp	Importan	Very imp	.8947368	Yes	Yes	Yes	Agree	More or	Strongly	Agree	2	1	1
IN091042	9	IN055	0	0	.265873	7	No	No	No	Yes	0	0	60	Public	6	Yes	8	8	1		46	None	39	None	Yes	Yes	Yes	Yes	Yes	Strongly	Agree	Disagree	Strongly	Very imp	Very imp	Very imp	Very imp	Very imp	1								2	1	1
IN091042	9	IN055	0	1	.3425926	6	No	No	Yes	Yes	0	0	30	Public	9	Yes	9	10	1	2	49	None	42	None										Very imp	Very imp	Very imp	Very imp	Very imp	1	Yes	No	Yes	Agree	Agree	Agree	Agree	2	1	1
IN091044	9	IN055	0	0	.5925926	6	No	No	No	Yes	male	1	10		6	No	9	7	2	4	42	None	38	None	Yes	Yes	Yes	Yes	Yes	Disagree	Strongly	Strongly	Strongly	Very imp	Very imp	Very imp	Importan	Very imp	.9473684								3	1	1
IN091044	9	IN055	0	1	.5555556	6	No	No	Yes	Yes	male	1	10	Public	10	No	8	10	2	2	45	None	41	None										Very imp	Very imp	Very imp	Importan	Very imp	.9473684	Yes	Yes	Yes	Disagree	Disagree	Agree	Agree	2	1	1
IN091046	9	IN055	0	0	.1777778	5	Yes	No	No	Yes	0	0	30	Public	6	Yes	8	8	1	1	38	10	32	None	Yes	Yes	Yes	Yes	Yes	Strongly	Strongly	Strongly	Strongly	Very imp	Very imp	Very imp	Very imp	Very imp	1								2	1	1
IN091046	9	IN055	0	1		5	Yes	No	No	Yes	0	0	30	0	10	Yes	8	10	2	2	41	10	35	None										Very imp	Very imp	Very imp	Very imp	Very imp	1	Yes	Yes	Yes	Strongly	Agree	Strongly	Strongly	2	1	1
IN101001	10	IN047	0	0	.7592592	4	No	No	No	No	male	1	15	Public	6	No	9	7	1	2	39	5	34	5	Yes	Yes	Yes	Yes	Yes	Strongly	Strongly	Strongly	Strongly	Importan	Very imp	Importan	Importan	Very imp	.8421053								2	0	1
IN101001	10	IN047	0	1	.6435185	4	No	No	Yes	No	male	1	15	Public	9	No	8	8	3	5	42	5	37	5										Importan	Very imp	Importan	Importan	Very imp	.8421053	Yes	Yes	Yes	More or	Disagree	Strongly	More or	1	0	1
IN101002	10	IN047	0	0	.8101852	4	No	No	No	No	male	0	15	0	5	No	9	7	5	3	44	18	33	10	Yes	Yes	Yes	Yes	Yes	Strongly	Strongly	Strongly	Strongly	Importan	Very imp	Very imp	Importan	Importan	.8421053								1	0	1
IN101002	10	IN047	0	1	.8472222	4	No	No	No	No	male	0	5	0	8	No	8	10	3	3	47	18	36	10										Importan	Very imp	Very imp	Importan	Importan	.8421053	Yes	Yes	Yes	Agree	More or	Agree	Agree	1	0	1
IN101004	10	IN047	0	0	.8842593	4	No	No	No	No	0	0	15	0	6	No	7	7	2	1	39	18	35	18	Yes	Yes	Yes	Yes	Yes	Strongly	Strongly	Strongly	Strongly	Importan	Importan	Very imp	Importan	Importan	.7894737								1	0	1
IN101004	10	IN049	0	1	.7638889	4	No	No	No	No	0	0	5	0	9	No	9	9	2	3	42	18	38	18										Importan	Importan	Very imp	Importan	Importan	.7894737	Yes	Yes	Yes	Agree	Strongly	Strongly	Strongly	1	0	1
IN101006	10	IN047	0	0	.75	8	No	No	No	No	male	0	15	0	6	No	7	7	1	1	44	12	36	10	Yes	Yes	Yes	Yes	Yes	Strongly	Strongly	Strongly	Strongly	Moderate	Very imp	Very imp	Importan	Importan	.7894737								2	0	1
IN101006	10	IN047	0	1	.7939815	8	No	No	No	No	male	0	30	0	9	No	9	9	3	3	47	12	39	10										Moderate	Very imp	Very imp	Importan	Importan	.7894737	Yes	Yes	Yes	Agree	More or	Agree	Agree	3	0	1
IN101007	10	IN047	0	0	.6527778	4	No	No	No	No	0	0	5	0	7	No	8	8	1	1	40	5	34	7	Yes	Yes	Yes	Yes	Yes	Strongly	Strongly	Strongly	Strongly	Importan	Very imp	Very imp	Very imp	Very imp	.9473684								1	0	1
IN101007	10	IN047	0	1	.6435185	4	No	No	No	No	0	0	10	0	8	No	8	8	2	5	43	5	37	7										Importan	Very imp	Very imp	Very imp	Very imp	.9473684	Yes	Yes	Yes	Strongly	Agree	Disagree	Strongly	1	0	1
IN101010	10	IN047	0	0	.8472222	4	No	No	No	No	male	0	10	0	6	No	8	8	1	1	46	7	36	18	Yes	Yes	Yes	Yes	Yes	Strongly	Strongly	Strongly	Strongly	Not very	Importan	Very imp	Importan	Moderate	.6315789								1	0	1
IN101010	10	IN047	0	1	.7916667	4	No	No	No	No	male	0	5	0	9	No	8	10	3	3	49	7	39	18										Not very	Importan	Very imp	Importan	Moderate	.6315789	Yes	Yes	Yes	Agree	Agree	Strongly	Strongly	0	0	1
IN101011	10	IN047	0	0	.7277778	5	No	No	No	No	0	0	5	Public	5	No	9	8	2	2	40	10	31	5	Yes	Yes	Yes	Yes	Yes	Strongly	Strongly	Strongly	Strongly	Importan	Very imp	Very imp	Very imp	Importan	.8947368								2	0	1
IN101011	10	IN047	0	1	.75	4	No	No	No	No	0	0	5	0	8	No	8	8	3	2	43	10	34	5										Importan	Very imp	Very imp	Very imp	Importan	.8947368	Yes	Yes	No	Strongly	More or	Agree	More or	1	0	1
IN101013	10	IN049	0	0	.7473545	7	Yes	No	No	No	0	0	5	0	4	No	9	8	1	1	54	10	40	None	Yes	Yes	Yes	Yes	Yes	Strongly	Strongly	Strongly	Strongly	Not very	Importan	Very imp	Importan	Moderate	.6315789								2	0	1
IN101013	10	IN049	0	1	.5555556	6	No	No	No	No	0	0	10	0	7	No	8	8	3	4			43	None										Not very	Importan	Very imp	Importan	Moderate	.6315789	Yes	Yes	Yes	More or	Agree	Agree	Agree	1	0	1
IN101017	10	IN049	0	0	.7592592	4	No	No	No	No	0	0	1	0	5	Yes	9	8	1	1	39	10	32	7	Yes	Yes	Yes	Yes	Yes	Strongly	Strongly	Strongly	Strongly	Not very	Importan	Very imp	Importan	Importan	.6842105								1	0	1
IN101017	10	IN049	0	1	.6435185	4	No	No	No	No	0	0	10	0	8	Yes	8	8	4	3	42	10	35	7										Not very	Importan	Very imp	Importan	Importan	.6842105	Yes	Yes	Yes	Agree	More or	Strongly	Agree	1	0	1
IN101018	10	IN049	0	0	.7537037	5	No	No	No	No	male	1	5	0	5	No	8	8	1	1	37	18	34	10	Yes	Yes	Yes	Yes	Yes	Strongly	Strongly	Strongly	Strongly	Moderate	Importan	Importan	Importan	Importan	.6842105								2	0	1
IN101018	10	IN049	0	1	.8129629	5	No	No	No	No	male	1	3	0	7	No	9	9	1	4	40	18	37	10										Moderate	Importan	Importan	Importan	Importan	.6842105	Yes	Yes	Yes	Strongly	Strongly	Agree	Strongly	2	0	1
IN101019	10	IN049	0	0	.7907407	5	No	No	No	No	male	0	10	0	6	No	8	8	1	1	39	None	36	None	Yes	Yes	Yes	Yes	Yes	Agree	Strongly	Strongly	Strongly	Not very	Moderate	Importan	Importan	Importan	.5789474								2	0	1
IN101019	10	IN049	0	1	.887037	5	No	No	No	No	male	0	15	0	9	No	9	8	2	4	42	None	39	None										Not very	Moderate	Importan	Importan	Importan	.5789474	Yes	Yes	Yes	More or	More or	Agree	Agree	1	0	1
IN101020	10	IN049	0	0	.75	6	No	No	No	No	0	0	15	Public	6	No	9	7	2		46	None	40	None	Yes	Yes	Yes	Yes	Yes	Strongly	Strongly	Strongly	Strongly	Importan	Moderate	Importan	Importan	Importan	.6842105								2	0	1
IN101020	10	IN049	0	1	.7222222	6	Yes	No	Yes	No	0	0			10	No	9			7	49	None	43	None										Importan	Moderate	Importan	Importan	Importan	.6842105	Yes	Yes	Yes	Agree	Strongly	Agree	Agree	2	0	1
IN101021	10	IN049	0	0	.6712963	4	No	No	No	No	male	0	6	0	4	No	8	7	1	1	39	10	33	5	Yes	Yes	Yes	Yes	Yes	Strongly	Strongly	Strongly	Strongly	Very imp	Very imp	Very imp	Very imp	Importan	.9473684								1	0	1
IN101021	10	IN049	0	1	.7592592	4	No	No	Yes	No	male	0	15	Public	7	No	9	9	1	4	42	10	36	5										Very imp	Very imp	Very imp	Very imp	Importan	.9473684	Yes	Yes	Yes	Strongly	Strongly	Agree	Agree	1	0	1
IN101024	10	IN049	0	0	.6925926	5	No	No	No	No	male	0	10	0	4	Yes	10	7	3	4	38	5	36	5	Yes	Yes	Yes	Yes	Yes	Strongly	Strongly	Strongly	Strongly	Moderate	Importan	Importan	Importan	Importan	.6842105								2	0	1
IN101024	10	IN049	0	1	.8129629	5	No	No	No	No	male	0	45	0	7	Yes	9	9	1	4	41	5	39	5										Moderate	Importan	Importan	Importan	Importan	.6842105	Yes	Yes	Yes	Agree	Strongly	Agree	Strongly	1	0	1
IN101025	10	IN049	0	0	.8240741	6	No	No	No	No	male	0	5	0	7	Yes	8	7	2	4	46	None	42	None	Yes	Yes	Yes	Yes	Yes	Strongly	Strongly	Strongly	Strongly	Importan	Very imp	Very imp	Importan	Importan	.8421053								2	0	1
IN101025	10	IN049	0	1	.8018519	5	No	No	No	No	male	0	5	0	10	Yes	9	9	1	4	49	None	45	None										Importan	Very imp	Very imp	Importan	Importan	.8421053	Yes	Yes	Yes	Strongly	Agree	Agree	Strongly	1	0	1
IN101026	10	IN049	0	0	.7592592	4	No	No	No	No	0	0	2	0	6	No	8	8	1	4	52	7	48	None	Yes	Yes	Yes	Yes	Yes	Strongly	Strongly	Strongly	Strongly	Not very	Importan	Importan	Very imp	Very imp	.7368421								1	0	1
IN101026	10	IN049	0	1	.6527778	4	No	No	Yes	No	0	0	15	Public	9	No	7	7	5	4	55	7	51	None										Not very	Importan	Importan	Very imp	Very imp	.7368421	Yes	Yes	Yes	More or	More or	Agree	More or	1	0	1
IN101028	10	IN049	0	0	.7592592	4	No	No	No	No	0	0	10	0	6	Yes	9	7	2	4	40	10	29	None	Yes	Yes	Yes	Yes	Yes	Strongly	Strongly	Strongly	Strongly	Importan	Very imp	Very imp	Importan	Importan	.8421053								1	0	1
IN101028	10	IN049	0	1	.6759259	4	No	No	No	No	0	0	10	0	9	Yes	9	8	2	4	43	10	32	None										Importan	Very imp	Very imp	Importan	Importan	.8421053	Yes	Yes	Yes	Agree	Agree	Agree	Agree	1	0	1
IN101030	10	IN049	0	0	.6527778	4	No	No	No	No	0	0	10	0	8	No	9	7	1	5	41	7	34	None	Yes	Yes	Yes	Yes	Yes	Agree	Strongly	Strongly	Strongly	Moderate	Moderate	Importan	Moderate	Moderate	.5263158								1	0	1
IN101030	10	IN049	0	1	.7222222	3	No	No	No	No	0	0	10	0	7	No	9	7	3	4	44	7	37	None										Moderate	Moderate	Importan	Moderate	Moderate	.5263158	Yes	Yes	Yes	More or	Agree	Agree	Agree	0	0	1
IN101031	10	IN049	0	0	.6074074	5	No	No	Yes	No	0	0	10	Public	6	No	9	8	3	2	42	7	32	5	Yes	Yes	Yes	Yes	Yes	Strongly	Strongly	Strongly	Agree	Importan	Importan	Importan	Importan	Importan	.7368421								2	0	1
IN101031	10	IN049	0	1	.7425926	5	No	No	Yes	No	0	0	10	Public	9	No	9	8	4	2	45	7	35	5										Importan	Importan	Importan	Importan	Importan	.7368421	Yes	Yes	Yes	Disagree	Disagree	Agree	More or	1	0	1
IN101032	10	IN049	0	0	.6333333	5	No	No	No	No	0	0	30	Public	7	No	8	8	1	5	46		39	7	Yes	Yes	Yes	Yes	Yes	Agree	Strongly	Strongly	Strongly	Moderate	Importan	Importan	Very imp	Importan	.7368421								1	0	1
IN101032	10	IN049	0	1	.5092593	6	No	No	Yes	No	0	0			9	No	10			10			42	7										Moderate	Importan	Importan	Very imp	Importan	.7368421	Yes	Yes	Yes	Disagree	Agree	Agree	Agree	1	0	1
IN101033	10	IN049	0	0	.4212963	4	Yes	No	No	No	0	0	5	Public	5	No	8	8	1	4	39	None	32	None	Yes	Yes	Yes	Yes	Yes	Strongly	Strongly	Agree	Agree	Moderate	Very imp	Very imp	Very imp	Importan	.8421053								1	0	1
IN101033	10	IN049	0	1	.712963	4	No	No	Yes	No	0	0	20	Public	8	No	9	8	3	3	42	None	35	None										Moderate	Very imp	Very imp	Very imp	Importan	.8421053	Yes	Yes	Yes	Disagree	Disagree	Agree	More or	1	0	1
IN101034	10	IN049	0	0	.7777778	4	No	No	No	No	0	0	30	0	8		8	8	1	1	32	10	30	7	Yes	Yes	Yes	Yes	Yes	Agree	Strongly	Strongly	Strongly	Moderate	Importan	Moderate	Moderate	Moderate	.5263158								1	0	1
IN101034	10	IN049	0	1	.8333333	4	No	No	No	No	0	0	10	0	11		8	9	2	3	35	10	33	7										Moderate	Importan	Moderate	Moderate	Moderate	.5263158	Yes	Yes	No	More or	Strongly	Agree	Agree	1	0	1
IN101035	10	IN049	0	0	.75	6	No	No	No	No	male	0	10	0	8	No	7	7	1	3	44	None	39	None	Yes	Yes	Yes	Yes	Yes	Disagree	Strongly	Strongly	Strongly	Moderate	Importan	Moderate	Moderate	Importan	.5789474								3	0	1
IN101035	10	IN049	0	1	.5981482	5	No	No	Yes	No	male	0			10	No	8			3	47		42	None										Moderate	Importan	Moderate	Moderate	Importan	.5789474	Yes	Yes	Yes	Disagree	Disagree	Disagree	Disagree	3	0	1
IN101037	10	IN049	0	0	.7083334	4	No	No	No	No	male	0	5	0	3	No	8	7	1	2	36	None	32	None	Yes	Yes	Yes	Yes	Yes	Strongly	Strongly	Strongly	Strongly	Importan	Importan	Very imp	Importan	Importan	.7894737								1	0	1
IN101037	10	IN049	0	1	.6759259	4	No	No	No	No	male	0	15	0	6	No	9	8	2	4	39	None	35	None										Importan	Importan	Very imp	Importan	Importan	.7894737	Yes	Yes	Yes	Strongly	More or	Agree	Agree	1	0	1
IN101038	10	IN049	0	0	.7537037	5	No	No	No	No	0	0	20	0	5	Yes	8	7	2	1	44	5	41	None	Yes	Yes	Yes	Yes	Yes	Strongly	Strongly	Strongly	Strongly	Moderate	Very imp	Very imp	Importan	Importan	.7894737								0	0	1
IN101038	10	IN049	0	1	.587037	5	No	No	No	No	0	0	20	0	8	Yes	7	9	3	4	47		43	None										Moderate	Very imp	Very imp	Importan	Importan	.7894737	Yes	Yes	Yes	Strongly	Agree	Agree	Strongly	1	0	1
IN101041	10	IN049	0	0	.7907407	5	No	No	No	No	male	0	10	0	5	No	8	7	2	1	34	None	32	None	Yes	Yes	Yes	Yes	Yes	Strongly	Strongly	Strongly	Strongly	Importan	Importan	Very imp	Importan	Very imp	.8421053								3	0	1
IN101041	10	IN049	0	1	.7907407	5	No	No	No	No	male	0	20	0	8	No	9	9	4	2	37	None	35	None										Importan	Importan	Very imp	Importan	Very imp	.8421053	Yes	Yes	Yes	More or	More or	Agree	Agree	2	0	1
IN101042	10	IN049	0	0	.7314815	3	No	No	No	No	male	0	5	0	5	No	8	7	2	1	39		34	None	Yes	Yes	Yes	Yes	Yes	Strongly	Strongly	Strongly	Strongly	Moderate	Importan	Very imp	Importan	Very imp	.7894737								1	0	1
IN101042	10	IN049	0	1	.7407408	3	No	No	Yes	No	male	0	30	Public	8	No	9	8	2	3	42		37	None										Moderate	Importan	Very imp	Importan	Very imp	.7894737	Yes	Yes	Yes	More or	More or	Agree	Agree	1	0	1
IN101044	10	IN048	0	0	.6759259	4	Yes	No	No	No	male	1	10	Public	6	Yes	7	7		3	34	None	29	None	Yes	Yes	Yes	Yes	Yes	Agree	Strongly	Agree	Disagree	Moderate	Importan	Importan	Importan	Importan	.6842105								1	0	1
IN101044	10	IN048	0	1	.7731482	4	No	No	Yes	No	male	1			6	Yes	9			5	37	None	32	None										Moderate	Importan	Importan	Importan	Importan	.6842105	Yes	Yes	Yes	Agree	Agree	Agree	Agree	1	0	1
IN101045	10	IN048	0	0	.3462963	5	No	No	No	No	male	1	5	Public	6	No	8	8	1	1	46	10	40	None	Yes	Yes	Yes	Yes	Yes	Strongly	Strongly	Strongly	Strongly	Moderate	Importan	Very imp	Moderate	Moderate	.6315789								0	0	1
IN101045	10	IN048	0	1	.6333333	5	No	No	Yes	No	male	1	25	Public	9	No	9	9	1	3	49	10	43	None										Moderate	Importan	Very imp	Moderate	Moderate	.6315789	Yes	Yes	Yes	More or	More or	Agree	Agree	0	0	1
IN101047	10	IN048	0	0	.4351852	4	No	No	No	No	male	1	10	Public	6	Yes	8	8	1	1	35	5	32	5	Yes	Yes	Yes	Yes	Yes	Agree	Strongly	Strongly	Strongly	Moderate	Importan	Very imp	Not very	Moderate	.5789474								1	0	1
IN101047	10	IN048	0	1	.5787037	4	No	No	Yes	No	male	1	15	Public	9	Yes	9	9	1	3	38	5	35	5										Moderate	Importan	Very imp	Not very	Moderate	.5789474	Yes	Yes	Yes	Strongly	Strongly	Strongly	Strongly	1	0	1
IN101048	10	IN048	0	0	.3009259	4	No	No	No	No	0	1	10	Public	9	Yes	8	6	1	3	33	None	29	None	Yes	Yes	Yes	Yes	Yes	Strongly	Strongly	Strongly	Strongly	Moderate	Very imp	Very imp	Importan	Moderate	.7368421								1	0	1
IN101048	10	IN048	0	1	.5555556	4	No	No	Yes	No	0	1	30	Public	11	Yes	8	6	3	5	36	None	32	None										Moderate	Very imp	Very imp	Importan	Moderate	.7368421	Yes	Yes	Yes	Strongly	Strongly	Strongly	Strongly	1	0	1
IN101049	10	IN048	0	0	.3814815	5	No	No	No	No	male	1	5	Public	6	No	8	8	1	1	49	None	42	None	Yes	Yes	Yes	Yes	Yes	Strongly	Strongly	Strongly	Strongly	Moderate	Very imp	Very imp	Importan	Moderate	.7368421								0	0	1
IN101049	10	IN048	0	1	.7796296	5	No	No	Yes	No	male	1	30	Public	7	No	9	9	2	4	52	None	45	None										Moderate	Very imp	Very imp	Importan	Moderate	.7368421	Yes	Yes	Yes	Agree	More or	Agree	Agree	0	0	1
IN101050	10	IN048	0	0	.6574074	6	No	No	No	No	male	1	10	Public	6	No	8	8		1	50	5	44	None	Yes	Yes	Yes	Yes	Yes	Agree	Strongly	Strongly	Strongly	Moderate	Importan	Very imp	Very imp	Moderate	.7368421								0	0	1
IN101050	10	IN048	0	1	.5981482	5	No	No	Yes	No	male	1	30	Public	9	No	8	9	2	4	53	5	47	None										Moderate	Importan	Very imp	Very imp	Moderate	.7368421	Yes	Yes	Yes	Agree	Strongly	Strongly	Agree	0	0	1
IN111001	11	IN036	0	0	.3444445	5	No	Yes	No	Yes	male	0	60	Public	6	No	8	7	1	2	44	None	32	None	Yes	Yes	Yes	Yes	Yes	Strongly	Strongly	Agree	Disagree	Very imp	Importan	Very imp	Importan	Very imp	.8947368								2	1	1
IN111001	11	IN036	0	1	.2638889	4	No	No	Yes	Yes	male	0	30	Public	9	No	8	7	4	2	47	None	35	None										Very imp	Importan	Very imp	Importan	Very imp	.8947368	Yes	Yes	Yes	Agree	Strongly	Strongly	Strongly	1	1	1
IN111005	11	IN036	0	0	.3888889	6	Yes	No	Yes	Yes	male	1	2	Public	6	No	9	8	3	2	39	None	32		Yes	Yes	Yes	Yes	Yes	Strongly	Strongly	Strongly	Strongly	Importan	Very imp	Very imp	Importan	Importan	.8421053								3	1	1
IN111005	11	IN036	0	1	.5833333	6	No	No	Yes	No	male	1	5	Public	9	No	7	7	3	4	42		35											Importan	Very imp	Very imp	Importan	Importan	.8421053	Yes	Yes	No	Disagree	More or	More or	Agree	5	1	1
IN111006	11	IN036	0	0	.3925926	5	No	No	No	Yes	0	1	5	Public	5	Yes	10	6		8					Yes	Yes	Yes	Yes	Yes	Strongly	Strongly	Strongly	Strongly	Importan	Very imp	Very imp	Very imp	Importan	.8947368								0	1	1
IN111006	11	IN036	0	1	.3833333	5	No	No	Yes	Yes	0	1	10	Public	7	Yes	9	8	2	3														Importan	Very imp	Very imp	Very imp	Importan	.8947368	Yes	Yes	Yes	Agree	Strongly	Strongly	More or	0	1	1
IN111007	11	IN036	0	0	.4506173	9	Yes	Yes	Yes	Yes	male	0	30	Public	6	No	8	6	2	8	54	None	49	None	Yes	Yes	Yes	Yes	Yes	Strongly	Strongly	Strongly	Strongly	Importan	Very imp	Very imp	Importan	Importan	.8421053								4	1	1
IN111007	11	IN036	0	1	.4722222	4	No	No	Yes	Yes	male	0			9	No	9			5	57	None	52	None										Importan	Very imp	Very imp	Importan	Importan	.8421053	Yes	Yes	Yes	More or	Agree	Agree	Agree	4	1	1
IN111011	11	IN037	0	0	.5046296	4	No	No	No	Yes	0	0	30	Public	6	No	10	7	3	2	32	None	27	None	Yes	Yes	Yes	Yes	Yes	Strongly	Strongly	Strongly	Strongly	Importan	Importan	Importan	Importan	Importan	.7368421								1	1	1
IN111011	11	IN037	0	1	.7222222	4	No	No	Yes	Yes	0	0	90	Public	9	No	7	10	2	3	35	None	30	None										Importan	Importan	Importan	Importan	Importan	.7368421	Yes	Yes	Yes	Strongly	Strongly	Strongly	Strongly	1	1	1
IN111012	11	IN036	0	0	.3518519	6	Yes	Yes	Yes	Yes	0	1	5	Public	5	No	9	6		2	34	None	32	7	Yes	Yes	Yes	Yes	Yes	Strongly	Strongly	Strongly	Strongly	Importan	Very imp	Very imp	Moderate	Importan	.7894737								3	1	1
IN111012	11	IN036	0	1	.5	6	No	No	Yes	Yes	0	1	5	Public	6	No	8	8	4	4	37	None	35	7										Importan	Very imp	Very imp	Moderate	Importan	.7894737	Yes	Yes	Yes	More or	Agree	Agree	More or	1	1	1
IN111013	11	IN036	0	0	.5092593	4	No	No	No	Yes	0	0	30	Public	7	No	9	6	1	7	39	5	34	None	Yes	Yes	Yes	Yes	Yes	Agree	Strongly	Strongly	Strongly	Importan	Very imp	Very imp	Very imp	Very imp	.9473684								1	1	1
IN111013	11	IN036	0	1	.5833334	4	No	No	Yes	Yes	0	0	60	0	10	No	7	10	3	2	41	5	37	None										Importan	Very imp	Very imp	Very imp	Very imp	.9473684	Yes	Yes	Yes	Strongly	Agree	Strongly	Agree	0	1	1
IN111016	11	IN035	0	0	.3492064	7	No	No	Yes	Yes	0	1	35	Public	6	Yes	10	7	2	1	39	None	34	None	Yes	Yes	Yes	Yes	Yes	Strongly	Strongly	Strongly	Strongly	Importan	Importan	Importan	Importan	Importan	.7368421								3	1	1
IN111016	11	IN035	0	1	.5436508	7	Yes	No	Yes	Yes	0	1		Public	5	Yes	9	8	3	3	42	None	37	None										Importan	Importan	Importan	Importan	Importan	.7368421	Yes	Yes	Yes	Strongly	Disagree	Strongly	Strongly	3	1	1
IN111017	11	IN036	0	0	.5092593	6	No	Yes	Yes	Yes	male	1	30	Public	7	No	9	7	3	5	49	None	39	None	Yes	Yes	Yes	Yes	Yes	Strongly	Strongly	Strongly	Strongly	Importan	Very imp	Very imp	Importan	Moderate	.7894737								1	1	1
IN111017	11	IN036	0	1	.2962963	6	No	No	Yes	No	male	1	20	Public	10	No	8	7	5	2	52	None	42	None										Importan	Very imp	Very imp	Importan	Moderate	.7894737	Yes	Yes	Yes	Agree	Agree	Agree	Agree	0	1	1
IN111018	11	IN036	0	0	.7777778	5	No	No	No	No	0	0	5	0	7	No	10	6	2	6	36	7	32	5	Yes	Yes	Yes	Yes	Yes	Strongly	Strongly	Strongly	Strongly	Very imp	Very imp	Importan	Very imp	Importan	.8947368								1	1	1
IN111018	11	IN036	0	1	.6240741	5	No	No	Yes	No	0	0	5	0	10	No	9	7	2	2	39	7	35	5										Very imp	Very imp	Importan	Very imp	Importan	.8947368	Yes	Yes	Yes	Agree	Agree	Agree	Agree	1	1	1
IN111022	11	IN040	0	0	.3888889	6	No	No	No	Yes	male	0	10	Public	6	No	10	7	2	2	34	None	27	None	Yes	Yes	Yes	Yes	Yes	Strongly	Strongly	Strongly	Strongly	Importan	Importan	Importan	Importan	Importan	.7368421								2	1	1
IN111022	11	IN040	0	1	.3092593	5	No	No	Yes	Yes	male	0			7	No	8			5	37	None	30	None										Importan	Importan	Importan	Importan	Importan	.7368421	Yes	Yes	Yes	Agree	Agree	Agree	Agree	2	1	1
IN111023	11	IN040	0	0	.3425926	6	Yes	Yes	Yes	Yes	male	0	30	Public	7	No	8	7	3	6	49	None	39	None	Yes	Yes	Yes	Yes	Yes	Strongly	Strongly	Strongly	Strongly	Importan	Importan	Importan	Importan	Importan	.7368421								1	1	1
IN111023	11	IN040	0	1	.4722222	6	No	No	Yes	Yes	male	0	40	Public	10	No	9	9	3	2	52	None	42	None										Importan	Importan	Importan	Importan	Importan	.7368421	Yes	Yes	Yes	More or	More or	Disagree	Agree	0	1	1
IN111028	11	IN040	0	0	.3981481	4	No	No	Yes	Yes	0	0	10	Public	5	No	10	7	2	5	49		39	None	Yes	Yes	Yes	Yes	Yes	Strongly	Strongly	Strongly	Strongly	Importan	Importan	Importan	Importan	Importan	.7368421								2	1	1
IN111028	11	IN040	0	1	.3425926	6	No	No	Yes	Yes	0	0			7	No	9	7	3	2	52		42	None										Importan	Importan	Importan	Importan	Importan	.7368421	Yes	Yes	Yes	Agree	Agree	Agree	Agree	1	1	1
IN111029	11	IN040	0	0	.4212963	4	No	No	No	Yes	male	0	20	Public	6	No	9	7		2	29	None	26	None	Yes	Yes	Yes	Yes	Yes	Strongly	Strongly	Strongly	Strongly	Very imp	Importan	Very imp	Importan	Importan	.8421053								1	1	1
IN111029	11	IN040	0	1	.5092592	4	No	No	Yes	Yes	male	0	5	Public	9	No	8	8	4	4	32	None	29	None										Very imp	Importan	Very imp	Importan	Importan	.8421053	Yes	Yes	Yes	Disagree	Agree	Agree	Agree	1	1	1
IN111030	11	IN040	0	0	.3472222	4	No	No	No	Yes	male	0	25	Public	6	No	10	7	2	2	34	None	29	5	Yes	Yes	Yes	Yes	Yes	Strongly	Strongly	Strongly	Strongly	Importan	Importan	Importan	Importan	Importan	.7368421								1	1	1
IN111030	11	IN040	0	1	.3981481	4	No	No	Yes	Yes	male	0	5	Public	9	No	8	9	2	5	37	None	32	5										Importan	Importan	Importan	Importan	Importan	.7368421	Yes	Yes	Yes	Agree	Strongly	Strongly	Strongly	1	1	1
IN111031	11	IN040	0	0	.4351852	4	No	No	No	Yes	male	0	20	Public	6	No	9	6	1	7	34	None	27	None	Yes	Yes	Yes	Yes	Yes	Strongly	Strongly	Strongly	Strongly	Very imp	Very imp	Very imp	Very imp	Importan	.9473684								1	1	1
IN111031	11	IN040	0	1	.5555556	4	No	No	Yes	Yes	male	0	30	Public	9	No	9	8	2	3	37	None	30	None										Very imp	Very imp	Very imp	Very imp	Importan	.9473684	Yes	Yes	Yes	Strongly	Strongly	Agree	Agree	1	1	1
IN111032	11	IN040	0	0	.3888889	6	No	Yes	Yes	Yes	0	1	30	Public	7	No	9	7	2	1	39	None	29	None	Yes	Yes	Yes	Yes	Yes	Strongly	Strongly	Strongly	Strongly	Very imp	Very imp	Very imp	Very imp	Importan	.9473684								2	1	1
IN111032	11	IN040	0	1	.462963	6	No	No	Yes	Yes	0	1	15	Public	10	No	9	8	2	3	42	None	32	None										Very imp	Very imp	Very imp	Very imp	Importan	.9473684	Yes	Yes	Yes	Strongly	Strongly	Strongly	More or	1	1	1
IN111034	11	IN040	0	0	.4907407	3	No	No	No	Yes	0	0	30	Public	7	No	10	7	2	4	35				Yes	Yes	Yes	Yes	Yes	Strongly	Strongly	Strongly	Strongly	Importan	Very imp	Very imp	Importan	Importan	.8421053								2	1	1
IN111034	11	IN040	0	1	.3981481	3	No	No	Yes	Yes	0	0	30	Public	10	No	9	7	2	2	38													Importan	Very imp	Very imp	Importan	Importan	.8421053	Yes	Yes	Yes	Agree	Agree	Agree	Agree	1	1	1
IN111036	11	IN040	0	0	.3888889	4	No	No	Yes	Yes	male	0	60	Public	7	No	10	8	4	2	42	18	36	None	Yes	Yes	Yes	Yes	Yes	Strongly	Strongly	Strongly	Strongly	Importan	Very imp	Very imp	Importan	Very imp	.8947368								1	1	1
IN111036	11	IN040	0	1	.5555556	4	No	No	Yes	Yes	male	0	60	Public	10	No	9	8	2	3	45	18	39	None										Importan	Very imp	Very imp	Importan	Very imp	.8947368	Yes	Yes	Yes	Agree	Strongly	Disagree	Agree	0	1	1
IN111038	11	IN037	0	0	.3862434	7	No	No	No	Yes	male	0	10	Public	7	No	10	9	2	2	39	7	34	None	Yes	Yes	Yes	Yes	Yes	Strongly	Strongly	Strongly	Strongly	Importan	Very imp	Very imp	Very imp	Importan	.8947368								2	1	1
IN111038	11	IN037	0	1	.4603175	7	No	No	Yes	Yes	male	0			9	No	8			9	42	7	37	None										Importan	Very imp	Very imp	Very imp	Importan	.8947368	Yes	Yes	Yes	Agree	Agree	Agree	Agree	2	1	1
IN111040	11	IN037	0	0	.5436508	7	No	No	No	No	0	0	5	Public	7	No	9	7	3	5	36	5	33	None	Yes	Yes	Yes	Yes	Yes	Strongly	Agree	Strongly	Agree	Importan	Importan	Importan	Importan	Importan	.7368421								5	1	1
IN111040	11	IN037	0	1	.4140212	7	No	No	Yes	Yes	0	0	60	0	10	No	9	7	2	4	39	5	36	None										Importan	Importan	Importan	Importan	Importan	.7368421	Yes	Yes	Yes	Agree	Agree	Agree	Agree	2	1	1
IN111041	11	IN037	0	0	.3783069	7	No	Yes	No	Yes	0	0	10	Public	7	No	9	7	2	4	39	10	31	None	Yes	Yes	Yes	Yes	Yes	Strongly	Strongly	Strongly	Strongly	Importan	Importan	Importan	Importan	Importan	.7368421								4	1	1
IN111041	11	IN037	0	1	.3796296	6	No	No	Yes	Yes	0	0			10	No	8		2	8	42	10	34	None										Importan	Importan	Importan	Importan	Importan	.7368421	Yes	Yes	No	More or	More or	Strongly	Disagree	4	1	1
IN111043	11	IN037	0	0	.5727513	7	No	No	No	Yes	0	0	10	Public	6	Yes	9	7	2	1	39	None	32	None	Yes	Yes	Yes	Yes	Yes	Strongly	Strongly	Strongly	Strongly	Importan	Importan	Importan	Importan	Importan	.7368421								1	1	1
IN111043	11	IN037	0	1	.5277778	8	No	No	Yes	Yes	0	0	15	Public	9	Yes	9	7	2	3	42	None	35	None										Importan	Importan	Importan	Importan	Importan	.7368421	Yes	Yes	Yes	Agree	Agree	Agree	Agree	0	1	1
IN111044	11	IN037	0	0	.5129629	5	No	Yes	No	Yes	0	0	5	Public	7	No	10	7	3	1	39	None	34	None	Yes	Yes	Yes	Yes	Yes	Strongly	Strongly	Agree	Strongly	Importan	Importan	Importan	Importan	Importan	.7368421								2	1	1
IN111044	11	IN037	0	1	.375	4	No	No	Yes	Yes	0	0			10	No	9			4	42	None	37	None										Importan	Importan	Importan	Importan	Importan	.7368421	Yes	Yes	Yes	Agree	Agree	Agree	Agree	1	1	1
IN111048	11	IN038	0	0	.4197531	9	No	No	No	No	male	0	5	Public	6	No	9	6	2	5	49	None	44	None	Yes	Yes	Yes	Yes	Yes	Strongly	Strongly	Strongly	Strongly	Very imp	Very imp	Very imp	Importan	Moderate	.8421053								3	1	1
IN111048	11	IN038	0	1	.5324074	8	No	No	Yes	Yes	male	0	15	Public	9	No	10	9	2	1	52	None	47	None										Very imp	Very imp	Very imp	Importan	Moderate	.8421053	Yes	Yes	Yes	Strongly	Disagree	Disagree	More or	2	1	1
IN111049	11	IN038	0	0	.4296296	5	No	No	No	Yes	male	0	60	Public	7	No	10	7	3	2	39	None	32	None	Yes	Yes	Yes	Yes	Yes	Strongly	Strongly	Strongly	Strongly	Importan	Importan	Importan	Importan	Importan	.7368421								1	1	1
IN111049	11	IN038	0	1	.5092592	4	No	No	Yes	Yes	male	0			9	No	8			5	42		35	None										Importan	Importan	Importan	Importan	Importan	.7368421	Yes	Yes	Yes	Agree	Agree	Agree	Agree	1	1	1
IN111050	11	IN035	0	0	.5555556	4	No	No	No	No	0	0	20	Public	7	No	9	7	3	4	39	7	36	None	Yes	Yes	Yes	Yes	Yes	Agree	Disagree	Strongly	Strongly	Importan	Very imp	Very imp	Importan	Importan	.8421053								1	1	1
IN111050	11	IN035	0	1	.4722222	6	No	No	Yes	Yes	0	0	15	Public	11	No	8	7	2	2	42	7	39	None										Importan	Very imp	Very imp	Importan	Importan	.8421053	Yes	Yes	Yes	Agree	Agree	Agree	Agree	1	1	1
IN111051	11	IN035	0	0	.6018518	6	No	No	No	No	0	0	10	Public	6	No	8	7	6	2	44	None	39	None	Yes	Yes	Yes	Yes	Yes	Agree	Disagree	Strongly	Strongly	Importan	Very imp	Very imp	Importan	Importan	.8421053								2	1	1
IN111051	11	IN035	0	1	.6444445	5	No	No	Yes	No	0	0	30	Public	9	No	9	8	3	2	47	None	41	None										Importan	Very imp	Very imp	Importan	Importan	.8421053	Yes	Yes	Yes	More or	Strongly	Strongly	Strongly	2	1	1
IN111053	11	IN035	0	0	.4259259	6	Yes	No	No	Yes	male	0	5	Public	6	No	8	7	3	3	41	18	35	None	Yes	Yes	Yes	Yes	Yes	Strongly	Disagree	Strongly	Strongly	Very imp	Very imp	Very imp	Importan	Moderate	.8421053								2	1	1
IN111053	11	IN035	0	1	.5	6	No	No	Yes	Yes	male	0	15	Public	9	No	9	8	4	1	43	18	38	None										Very imp	Very imp	Very imp	Importan	Moderate	.8421053	Yes	Yes	No	Disagree	More or	Agree	Agree	0	1	1
IN111056	11	IN035	0	0	.462963	6	No	No	No	No	0	0	5	Public	6	No	9	6	4	4	34	10	30	None	Yes	Yes	Yes	Yes	Yes	Strongly	Strongly	Strongly	Strongly	Very imp	Very imp	Very imp	Very imp	Importan	.9473684								1	1	1
IN111056	11	IN035	0	1	.6759259	4	No	No	Yes	Yes	0	0	30	Public	9	No	9	7	2	2	37	10	33	None										Very imp	Very imp	Very imp	Very imp	Importan	.9473684	Yes	Yes	Yes	More or	Agree	Agree	More or	1	1	1
IN111057	11	IN035	0	0	.4296296	5	Yes	No	No	Yes	0	0	5	Public	6	No	9	8	4	1	34	5	29	None	Yes	Yes	Yes	Yes	Yes	Strongly	Strongly	Strongly	Strongly	Importan	Very imp	Very imp	Very imp	Very imp	.9473684								2	1	1
IN111057	11	IN035	0	1	.4666667	5	No	No	Yes	Yes	0	0	30	Public	9	No	8	9	2	3	37	5	32	None										Importan	Very imp	Very imp	Very imp	Very imp	.9473684	Yes	Yes	Yes	Agree	Agree	Strongly	Agree	2	1	1
IN121001	12	IN041	0	0	.3981481	4	No	No	No	No	male	1	20	Public	3	No	8	7	6	3	34	12	29	12	Yes	Yes	Yes	Yes	Yes	Strongly	Strongly	Strongly	Strongly	Importan	Very imp	Very imp	Importan	Importan	.8421053								1	1	1
IN121001	12	IN041	0	1	.4583333	4	No	No	Yes	No	male	1	15	0	6	No	9	8	2	3	37	12	32	12										Importan	Very imp	Very imp	Importan	Importan	.8421053	Yes	Yes	Yes	Strongly	Agree	Strongly	More or	1	1	1
IN121002	12	IN041	0	0	.4351852	4	No	Yes	No	No	male	1	5	0	5	No	7	7	6	4	34	None	29	None	Yes	Yes	Yes	Yes	Yes	Strongly	Disagree	Strongly	Strongly	Importan	Importan	Importan	Importan	Importan	.7368421								1	1	1
IN121002	12	IN041	0	1	.4212963	4	No	No	Yes	No	male	1	1	0	8	No	7	9	5	3	37	None	32	None										Importan	Importan	Importan	Importan	Importan	.7368421	Yes	Yes	Yes	Strongly	Strongly	Strongly	Agree	1	1	1
IN121004	12	IN041	0	0	.3796296	6	No	No	Yes	Yes	male	1	5	0	4	No	9	7	4	4	44	None	39	None	Yes	Yes	Yes	Yes	Yes	Strongly	Strongly	Strongly	Strongly	Importan	Importan	Very imp	Importan	Importan	.7894737								3	1	1
IN121004	12	IN041	0	1	.3796296	6	No	No	Yes	Yes	male	1	15	0	7	No	7	7	5	3	47	None	42	None										Importan	Importan	Very imp	Importan	Importan	.7894737	Yes	Yes	Yes	Agree	Agree	Agree	Agree	2	1	1
IN121005	12	IN041	0	0	.2981482	5	No	No	Yes	Yes	male	0	60	0	4	No	9	7	4	4	36	5	32	None	Yes	Yes	Yes	No	Yes	Strongly	Strongly	Strongly	Strongly	Importan	Importan	Importan	Importan	Importan	.7368421								2	1	1
IN121005	12	IN041	0	1	.4092593	5	No	No	Yes	Yes	male	0	60	Public	7	No	8	8	1	6	39	5	35	None										Importan	Importan	Importan	Importan	Importan	.7368421	Yes	Yes	Yes	Strongly	Disagree	Strongly	Disagree	1	1	1
IN121006	12	IN041	0	0	.2638889	4	No	Yes	No	Yes	male	0	10	Public	6	No	10	7	1	1	35	None	29	None	Yes	Yes	Yes	Yes	Yes	Strongly	Strongly	Strongly	Strongly	Importan	Importan	Very imp	Very imp	Importan	.8421053								1	1	1
IN121006	12	IN041	0	1	.3925926	5	No	No	Yes	Yes	male	0	5	Public	9	No	8	7	4	2	38	None	32	None										Importan	Importan	Very imp	Very imp	Importan	.8421053	Yes	Yes	Yes	Agree	Agree	Agree	Agree	2	1	1
IN121007	12	IN041	0	0	.5	6	No	No	No	No	0	0	5	Public	6	No	9	6	4	1	44	9	40	10	Yes	Yes	Yes	Yes	Yes	Strongly	Strongly	Strongly	Strongly	Very imp	Importan	Importan	Importan	Very imp	.8421053								1	1	1
IN121007	12	IN041	0	1	.6296296	6	No	No	Yes	Yes	0	0	10	Public	9	No	7	8	4	4	47	9	43	10										Very imp	Importan	Importan	Importan	Very imp	.8421053	Yes	Yes	Yes	Strongly	Strongly	Strongly	Agree	0	1	1
IN121009	12	IN041	0	0	.2518519	5	Yes	Yes	No	Yes	0	1	30	Public	7	No	8	6	3	4	34	None	30	None	Yes	Yes	Yes	Yes	Yes	Strongly	Agree	Agree	Strongly	Importan	Very imp	Very imp	Importan	Importan	.8421053								1	1	1
IN121009	12	IN041	0	1	.4583333	4	No	No	Yes	Yes	0	1	5	0	10	No	8	7	3	3	37	None	33	None										Importan	Very imp	Very imp	Importan	Importan	.8421053	Yes	Yes	No	More or	Strongly	Agree	Strongly	1	1	1
IN121011	12	IN041	0	0	.7083334	4	No	Yes	No	Yes	0	0	10	Public	5	No	8	7	6	2	42	12	32	10	Yes	Yes	Yes	Yes	Yes	Strongly	Strongly	Strongly	Strongly	Very imp	Very imp	Very imp	Importan	Very imp	.9473684								0	1	1
IN121011	12	IN041	0	1	.5694444	4	No	No	Yes	No	0	0	15	Public	8	No	9	7	4	1	45	12	35	10										Very imp	Very imp	Very imp	Importan	Very imp	.9473684	Yes	Yes	Yes	Agree	Agree	Agree	Agree	0	1	1
IN121012	12	IN041	0	0	.5965608	7	No	Yes	No	No	male	0	10	Public	5	No	9	7	6	2	34	10	29	7	Yes	Yes	Yes	Yes	Yes	Disagree	Strongly	Disagree	Agree	Very imp	Very imp	Very imp	Importan	Very imp	.9473684								2	1	1
IN121012	12	IN041	0	1	.5965608	7	No	No	Yes	No	male	0	5	Public	8	No	8	7	4	2	37	10	32	7										Very imp	Very imp	Very imp	Importan	Very imp	.9473684	Yes	Yes	Yes	Agree	Agree	Agree	Agree	2	1	1
IN121013	12	IN041	0	0	.5129629	5	No	No	No	Yes	0	0	10	Public	5	No	9	7	1	5	44	None	39	None	Yes	Yes	Yes	Yes	Yes	Strongly	Strongly	Strongly	Strongly	Importan	Very imp	Very imp	Importan	Importan	.8421053								2	1	1
IN121013	12	IN041	0	1		4	No	No	Yes	Yes	0	0	30	Public	8	No	9	8	2	3	47	None	42	None										Importan	Very imp	Very imp	Importan	Importan	.8421053	Yes	No	Yes	Strongly	Strongly	Strongly	Agree	2	1	1
IN121014	12	IN041	0	0	.6555555	5	No	No	No	Yes	male	0	10	Public	6	No	9	7	6	2	39	5	34	5	Yes	Yes	Yes	Yes	Yes	Strongly	Strongly	Strongly	Strongly	Very imp	Importan	Very imp	Importan	Importan	.8421053								1	1	1
IN121014	12	IN041	0	1	.6703703	5	No	No	Yes	Yes	male	0	5	0	9	No	8	7	5	2	42	5	37	5										Very imp	Importan	Very imp	Importan	Importan	.8421053	Yes	Yes	Yes	Strongly	Agree	Strongly	More or	1	1	1
IN121016	12	IN041	0	0	.5046296	4	No	No	No	Yes	male	1	15	Public	6	No	8	7	7	2	36	None	32	None	Yes	Yes	Yes	Yes	Yes	Strongly	Strongly	Strongly	Strongly	Importan	Very imp	Very imp	Importan	Importan	.8421053								1	1	1
IN121016	12	IN041	0	1	.4583333	4	No	No	Yes	Yes	male	1	10	Public	9	No	10	8		5	39	None	35	None										Importan	Very imp	Very imp	Importan	Importan	.8421053	Yes	Yes	Yes	Disagree	Disagree	Agree	Agree	1	1	1
IN121017	12	IN041	0	0	.7430556	8	No	No	No	No	0	0	5	Public	6	No	8	7	6	3	36		34	10	Yes	Yes	Yes	Yes	Yes	Agree	Strongly	Strongly	Strongly	Importan	Importan	Importan	Very imp	Importan	.7894737								2	1	1
IN121017	12	IN041	0	1	.7638889	8	No	No	Yes	No	0	0	20	0	9	No	9	7	4	2	39		37	10										Importan	Importan	Importan	Very imp	Importan	.7894737	Yes	Yes	Yes	Agree	Agree	Strongly	Agree	1	1	1
IN121018	12	IN041	0	0	.6759259	4	No	Yes	No	Yes	male	0	5	Public	6	No	9	7	4	2	39	18	32	7	Yes	Yes	Yes	No	Yes	Strongly	Strongly	Strongly	Strongly	Importan	Very imp	Very imp	Very imp	Importan	.8947368								1	1	1
IN121018	12	IN041	0	1	.6703703	5	No	No	Yes	No	male	0	5	0	9	No	6	8	6	4	42	18	35	7										Importan	Very imp	Very imp	Very imp	Importan	.8947368	Yes	Yes	Yes	Strongly	Strongly	Strongly	Strongly	1	1	1
IN121019	12	IN041	0	0	.5694444	4	Yes	No	No	No	male	1	10	Public	5	No	9	7	5	3	42	None	39	None	Yes	Yes	Yes	Yes	Yes	Strongly	Strongly	Strongly	Agree	Very imp	Very imp	Very imp	Very imp	Importan	.9473684								1	1	1
IN121019	12	IN041	0	1	.5	4	No	No	Yes	Yes	male	1	15	Public	8	No	8	7	4	2	45	None	42	None										Very imp	Very imp	Very imp	Very imp	Importan	.9473684	Yes	Yes	Yes	Agree	Agree	Agree	Agree	1	1	1
IN121020	12	IN041	0	0	.4814815	4	Yes	No	No	Yes	male	0	15	Public	5	No	8	6	5	3	43	10	34	None	Yes	Yes	Yes	Yes	Yes	Strongly	Strongly	Disagree	Strongly	Importan	Very imp	Very imp	Importan	Importan	.8421053								1	1	1
IN121020	12	IN041	0	1	.6759259	4	No	Yes	Yes	Yes	male	0	5	Public	8	No	7	8	4	3	46	10	37	None										Importan	Very imp	Very imp	Importan	Importan	.8421053	Yes	Yes	Yes	Disagree	Agree	Disagree	Agree	1	1	1
IN121023	12	IN041	0	0	.3009259	4	No	No	No	Yes	male	0	20	Public	6	No	7	7	4	4	39	None	34	None	Yes	Yes	Yes	Yes	Yes	Strongly	Strongly	Strongly	Strongly	Importan	Importan	Importan	Importan	Importan	.7368421								1	1	1
IN121023	12	IN041	0	1	.375	4	No	No	Yes	Yes	male	0	15	Public	9	No	7	7	5	2	42	None	37	None										Importan	Importan	Importan	Importan	Importan	.7368421	Yes	Yes	Yes	Disagree	Agree	Disagree	Agree	0	1	1
IN121025	12	IN042	0	0	.3611111	4	No	No	No	Yes	male	0	30	Public	6	No	9	7	4	4	29	18	26	None	Yes	Yes	Yes	No	No	Strongly	Strongly	Strongly	Strongly	Very imp	Very imp	Very imp	Importan	Importan	.8947368								1	1	1
IN121025	12	IN042	0	1	.4351852	4	No	No	Yes	Yes	male	0	30	Public	9	No	7	8	5	2	32	18	29	None										Very imp	Very imp	Very imp	Importan	Importan	.8947368	Yes	Yes	Yes	Disagree	Agree	Agree	Agree	1	1	1
IN121026	12	IN042	0	0	.2148148	5	No	No	No	Yes	0	0	120	Public	6	No	10	7	3	4	34	7	27	None	Yes	Yes	Yes	Yes	Yes	Strongly	Disagree	Strongly	Strongly	Very imp	Very imp	Very imp	Importan	Very imp	.9473684								2	1	1
IN121026	12	IN042	0	1	.2148148	5	No	No	Yes	Yes	0	0	45	Public	9	No	8	8	2	4	37	7	30	None										Very imp	Very imp	Very imp	Importan	Very imp	.9473684	Yes	Yes	Yes	Agree	More or	Strongly	Agree	2	1	1
IN121027	12	IN042	0	0	.3862434	7	No	No	No	Yes	male	1	30	Public	6	No	9	8	2	1	35	8	32	4	Yes	Yes	Yes	Yes	Yes	Strongly	Strongly	Strongly	Strongly	Importan	Very imp	Very imp	Importan	Very imp	.8947368								2	1	1
IN121027	12	IN042	0	1	.3862434	7	No	No	Yes	Yes	male	1	30	Public	9	No	8	8	2	5	38	8	35	4										Importan	Very imp	Very imp	Importan	Very imp	.8947368	Yes	Yes	Yes	Disagree	More or	Agree	Agree	2	1	1
IN121029	12	IN042	0	0	.3796296	6	No	No	No	Yes	male	0	20	Public	6	No	9	9		2	39	None	34	None	Yes	Yes	Yes	Yes	Yes	Strongly	Strongly	Strongly	Strongly	Importan	Importan	Importan	Importan	Importan	.7368421								2	1	1
IN121029	12	IN042	0	1	.4555556	5	No	No	No	Yes	male	0	30	Public	9	No	8	7	3	4	42	None	37	None										Importan	Importan	Importan	Importan	Importan	.7368421	Yes	Yes	Yes	Agree	Agree	Agree	Agree	1	1	1
IN121030	12	IN042	0	0	.3444445	5	No	No	No	Yes	0	0	40	Public	6	No	10	7	3	2	36	10	32	5	Yes	Yes	Yes	Yes	Yes	Strongly	Strongly	Strongly	Strongly	Importan	Importan	Importan	Importan	Importan	.7368421								2	1	1
IN121030	12	IN042	0	1	.2981482	5	No	No	No	Yes	0	0	60	Public	9	No	8	7	3	2	39	10	35	5										Importan	Importan	Importan	Importan	Importan	.7368421	Yes	Yes	Yes	Agree	Agree	Agree	Agree	2	1	1
IN121031	12	IN042	0	0	.3472222	4	No	No	No	Yes	0	0	60	Public	5	No	9	7	1	3	39	None	29	None	Yes	Yes	Yes	Yes	Yes	Strongly	Strongly	Strongly	Strongly	Importan	Very imp	Importan	Importan	Importan	.7894737								1	1	1
IN121031	12	IN042	0	1	.3981481	4	No	No	Yes	Yes	0	0	30	Public	8	No	10	8	1	1	42	None	32	None										Importan	Very imp	Importan	Importan	Importan	.7894737	Yes	Yes	Yes	Agree	Agree	Agree	Agree	1	1	1
IN121032	12	IN042	0	0	.3472222	4	No	No	Yes	Yes	0	0	5	Public	5	No	8	7	4	1	39	5	29	None	Yes	Yes	Yes	Yes	No	Strongly	Strongly	Strongly	Strongly	Importan	Importan	Importan	Importan	Importan	.7368421								1	1	1
IN121032	12	IN042	0	1	.2638889	4	No	No	Yes	Yes	0	0	10	Public	8	No	9	7	4	2	42	5	32	None										Importan	Importan	Importan	Importan	Importan	.7368421	Yes	Yes	Yes	Agree	Agree	Agree	Agree	1	1	1
IN121033	12	IN042	0	0	.4388889	5	No	No	No	Yes	0	1	30	Public	5	No	9	6	2	5	42	None	36	None	Yes	Yes	Yes	Yes	Yes	Strongly	Strongly	Strongly	Agree	Importan	Very imp	Very imp	Very imp	Importan	.8947368								3	1	1
IN121033	12	IN042	0	1	.4759259	5	No	No	Yes	Yes	0	1	30	Public	8	No	8	8	2	4	45	None	39	None										Importan	Very imp	Very imp	Very imp	Importan	.8947368	Yes	Yes	Yes	Strongly	Agree	Strongly	Agree	2	1	1
IN121034	12	IN042	0	0	.2638889	4	No	No	No	Yes	male	0	10	Public	6	No	9	7	3	5	44	None	29	7	Yes	Yes	Yes	No	Yes	Strongly	Strongly	Agree	Strongly	Importan	Importan	Importan	Importan	Moderate	.6842105								1	1	1
IN121034	12	IN042	0	1	.2116402	7	No	No	Yes	Yes	male	0	60	Public	9	No	8	7	2	4	47	None	32	7										Importan	Importan	Importan	Importan	Moderate	.6842105	Yes	Yes	Yes	Agree	Agree	Strongly	Strongly	1	1	1
IN121035	12	IN042	0	0	.3425926	3	No	No	No	Yes	0	0	30	Public	7	No	10	7	2	2	41	None	38	None	Yes	Yes	Yes	Yes	Yes	Strongly	Strongly	Disagree	Agree	Moderate	Importan	Importan	Moderate	Moderate	.5789474								1	1	1
IN121035	12	IN042	0	1	.4259259	3	No	Yes	Yes	Yes	0	0	30	Public	10	No	8	8	3	2	43	None	41	None										Moderate	Importan	Importan	Moderate	Moderate	.5789474	Yes	Yes	Yes	Strongly	Agree	Disagree	Strongly	0	1	1
IN121036	12	IN042	0	0	.5895061	9	No	No	Yes	Yes	0	0	15	Public	7	No	9	7	3	4	39	12	34	9	Yes	Yes	Yes	Yes	Yes	Strongly	Strongly	Strongly	Strongly	Importan	Importan	Importan	Moderate	Importan	.6842105								3	1	1
IN121036	12	IN042	0	1	.6666667	9	No	No	Yes	Yes	0	0	5	0	10	No	7	8	4	4	42	12	37	9										Importan	Importan	Importan	Moderate	Importan	.6842105	Yes	Yes	Yes	Strongly	More or	Strongly	Agree	3	1	1
IN121037	12	IN042	0	0	.2546296	4	No	No	No	Yes	0	0	5	Public	6	No	11	7	2	2	39	None	34	None	Yes	Yes	No	Yes	Yes	Strongly	Strongly	Agree	Strongly	Importan	Importan	Importan	Importan	Moderate	.6842105								1	1	1
IN121037	12	IN042	0	1	.2175926	4	No	No	Yes	Yes	0	0	90	Public	9	No	8	8	2	4	42	None	37	None										Importan	Importan	Importan	Importan	Moderate	.6842105	Yes	Yes	Yes	Strongly	Strongly	Strongly	Strongly	1	1	1
IN121038	12	IN042	0	0	.3842593	4	No	No	No	Yes	0	0	5	Public	5	No	9	7	2	3	39	10	29	5	Yes	Yes	Yes	No	Yes	Strongly	Strongly	Agree	Strongly	Importan	Importan	Importan	Importan	Importan	.7368421								1	1	1
IN121038	12	IN042	0	1	.4212963	4	No	No	No	Yes	0	0	60	Public	8	No	8	8	2	4	42	10	32	5										Importan	Importan	Importan	Importan	Importan	.7368421	Yes	Yes	Yes	Strongly	Agree	Strongly	Agree	1	1	1
IN121044	12	IN042	0	0	.3472222	4	No	No	Yes	Yes	male	0	10	Public	5	No	10	7	1	4	34	None	29	2	Yes	Yes	Yes	Yes	Yes	Strongly	Disagree	Strongly	Strongly	Importan	Importan	Importan	Importan	Importan	.7368421								1	1	1
IN121044	12	IN042	0	1	.3842593	4	No	No	Yes	Yes	male	0	10	Public	8	No	8	8	2	5	37	None	32	2										Importan	Importan	Importan	Importan	Importan	.7368421	Yes	Yes	Yes	Strongly	Strongly	Agree	Strongly	1	1	1
IN121045	12	IN042	0	0	.4305556	4	No	Yes	Yes	Yes	0	0	5	Public	6	No	10	7	3	4	39	None	30		Yes	Yes	Yes	Yes	Yes	Agree	Strongly	Strongly	Disagree	Moderate	Importan	Importan	Importan	Importan	.6842105								1	1	1
IN121045	12	IN042	0	1	.3351852	5	No	No	Yes	Yes	0	0	5	Public	9	No	7	7	4	3	42	None	33											Moderate	Importan	Importan	Importan	Importan	.6842105	Yes	Yes	Yes	Agree	More or	Agree	Agree	1	1	1
IN121047	12	IN042	0	0	.5046296	4	No	No	Yes	Yes	0	0	15	Public	6	No	11	7	3	1	34	None	30	None	Yes	Yes	Yes	Yes	Yes	Agree	Disagree	Strongly	Strongly	Importan	Importan	Importan	Importan	Very imp	.7894737								1	1	1
IN121047	12	IN042	0	1	.4722222	4	No	No	Yes	Yes	0	0	15	Public	9	No	8	8	2	4	37	None	33	None										Importan	Importan	Importan	Importan	Very imp	.7894737	Yes	Yes	Yes	More or	Agree	Strongly	Agree	0	1	1
IN121048	12	IN042	0	0	.3862434	7	No	No	Yes	Yes	0	0	10	Public	6	Yes	9	7	5	2	39	None	34	None	Yes	Yes	Yes	Yes	Yes	Disagree	Strongly	Strongly	Strongly	Very imp	Importan	Very imp	Importan	Very imp	.8947368								1	1	1
IN121048	12	IN042	0	1	.4351852	4	No	No	Yes	Yes	0	0	5	Public	9	Yes	8	7	4	3	42	None	37	None										Very imp	Importan	Very imp	Importan	Very imp	.8947368	Yes	Yes	Yes	Agree	Agree	Agree	Agree	1	1	1
IN121049	12	IN042	0	0	.4953704	4	No	No	Yes	Yes	0	0	15	Public	6	No	9	8	4	2	45	10	39	9	Yes	Yes	Yes	Yes	Yes	Strongly	Strongly	Strongly	Strongly	Importan	Very imp	Very imp	Importan	Very imp	.8947368								1	1	1
IN121049	12	IN042	0	1	.5787037	4	No	No	Yes	Yes	0	0	10	Public	9	No	8	8	2	3	48	10	42	9										Importan	Very imp	Very imp	Importan	Very imp	.8947368	Yes	Yes	Yes	Strongly	Agree	Strongly	Agree	0	1	1
IN131005	13	IN046	0	0	.3009259	4	Yes	No	No	Yes	male	1	5	Public	7	No	8	6	1	8	44	None	34	None	Yes	Yes	Yes	Yes	Yes	Strongly	Strongly	Disagree	Strongly	Importan	Very imp	Very imp	Importan	Moderate	.7894737								1	1	1
IN131005	13	IN046	0	1	.1944444	4	No	No	Yes	Yes	male	1	90	Public	10	No	6	9	3	5	47	None	37	None										Importan	Very imp	Very imp	Importan	Moderate	.7894737	Yes	Yes	Yes	Agree	Strongly	Strongly	Strongly	0	1	1
IN131007	13	IN046	0	0	.3722222	5	No	No	No	Yes	0	0	2	Public	7	No	8	7	4	4	39	None	32	7	Yes	Yes	Yes	Yes	Yes	Strongly	Strongly	Agree	Strongly	Importan	Very imp	Very imp	Importan	Importan	.8421053								2	1	1
IN131007	13	IN046	0	1	.3462963	5	No	No	Yes	No	0	0			10	No	9			10	42	None	35	7										Importan	Very imp	Very imp	Importan	Importan	.8421053	Yes	Yes	Yes	Agree	Agree	Agree	Strongly	1	1	1
IN131008	13	IN046	0	0	.5185185	4	No	No	No	No	0	0	5	Public	7	No	9	7	4	3	50	12	46	10	Yes	Yes	Yes	Yes	Yes	Strongly	Strongly	Strongly	Strongly	Importan	Very imp	Very imp	Very imp	Importan	.8947368								1	1	1
IN131008	13	IN046	0	1	.625	4	No	No	Yes	No	0	0	10	Public	10	No	7	8	4	3	53	12	49	10										Importan	Very imp	Very imp	Very imp	Importan	.8947368	Yes	Yes	Yes	Agree	Agree	Strongly	Strongly	1	1	1
IN131009	13	IN043	0	0	.5555556	6	No	No	No	No	0	0	20	Public	7	No	9	7	3	4	39	None	32		Yes	Yes	Yes	Yes	Yes	Strongly	Strongly	Strongly	Strongly	Importan	Very imp	Very imp	Importan	Importan	.8421053								2	1	1
IN131009	13	IN043	0	1	.4259259	6	No	No	Yes	No	0	0	15	Public	10	No	7	8	2	5	42	None	35											Importan	Very imp	Very imp	Importan	Importan	.8421053	Yes	Yes	Yes	Strongly	Agree	Strongly	More or	2	1	1
IN131010	13	IN043	0	0	.4801587	7	No	No	No	No	0	0	30	0	6	No	6	7	4	1	36	12	30	7	Yes	Yes	Yes	Yes	Yes	Strongly	Strongly	Strongly	Strongly	Very imp	Importan	Very imp	Importan	Very imp	.8947368								1	1	1
IN131010	13	IN043	0	1	.5423281	7	No	No	No	Yes	0	0	60	0	9	No	7	8	4	4	39	12	33	7										Very imp	Importan	Very imp	Importan	Very imp	.8947368	Yes	Yes	Yes	Agree	Agree	Strongly	Strongly	1	1	1
IN131011	13	IN043	0	0	.2638889	4	No	No	No	Yes	male	0	8	Public	5	No	10	7	3	2	36	12	29	10	Yes	Yes	Yes	Yes	Yes	Strongly	Strongly	Disagree	Strongly	Importan	Very imp	Very imp	Very imp	Importan	.8947368								1	1	1
IN131011	13	IN043	0	1	.3148148	4	No	No	Yes	Yes	male	0	20	Public	8	No	9	7	3	3	39	12	32	10										Importan	Very imp	Very imp	Very imp	Importan	.8947368	Yes	Yes	Yes	Agree	Agree	Agree	Agree	1	1	1
IN131012	13	IN043	0	0	.7407408	6	No	No	No	No	0	0	30		6	No	8	7	6	2	44	18	39	10	Yes	Yes	Yes	Yes	Yes	Strongly	Strongly	Strongly	Strongly	Importan	Very imp	Very imp	Importan	Importan	.8421053								2	1	1
IN131012	13	IN043	0	1	.7314815	6	No	No	Yes	No	0	0	10	Public	9	No	6	8	5	1	47	18	42	10										Importan	Very imp	Very imp	Importan	Importan	.8421053	Yes	Yes	Yes	Strongly	Strongly	Strongly	Strongly	1	1	1
IN131015	13	IN043	0	0	.3925926	5	No	No	No	No	0	0	15	Public	5	No	9	7	3	2	37	5	32	None	Yes	Yes	Yes	Yes	Yes	Strongly	Strongly	Strongly	Strongly	Importan	Very imp	Very imp	Importan	Importan	.8421053								2	1	1
IN131015	13	IN043	0	1	.3351852	5	No	No	Yes	No	0	0	15	Public	8	No	8	8	4	2	40	5	35	None										Importan	Very imp	Very imp	Importan	Importan	.8421053	Yes	Yes	Yes	Strongly	Agree	Strongly	Strongly	2	1	1
IN131016	13	IN043	0	0	.7731482	4	No	Yes	No	No	0	0	30		6	No	8	7	2	2	49	18	39	12	Yes	Yes	Yes	Yes	Yes	Strongly	Strongly	Strongly	Strongly	Very imp	Importan	Importan	Importan	Importan	.7894737								1	1	1
IN131016	13	IN043	0	1	.7268519	4	No	No	Yes	No	0	0	60	0	9	No	9	7	3	2	52	18	42	12										Very imp	Importan	Importan	Importan	Importan	.7894737	Yes	Yes	Yes	Agree	Strongly	Strongly	Strongly	0	1	1
IN131017	13	IN043	0	0	.3092593	5	No	No	No	Yes	male	0	15	Public	6	Yes	9	7	3	3	37	5	31	5	Yes	Yes	Yes	Yes	Yes	Strongly	Disagree	Agree	Agree	Importan	Importan	Importan	Importan	Importan	.7368421								1	1	1
IN131017	13	IN043	0	1	.4351852	4	No	No	Yes	Yes	male	0	10	Public	9	Yes	8	8	4	2	40	5	34	5										Importan	Importan	Importan	Importan	Importan	.7368421	Yes	Yes	Yes	Disagree	Disagree	Agree	Agree	1	1	1
IN131018	13	IN043	0	0	.3029101	7	Yes	No	No	No	male	0	15	Public	5	No	9	6	4	4	44	7	34	None	Yes	Yes	Yes	Yes	Yes	Strongly	Agree	Disagree	Strongly	Importan	Importan	Very imp	Very imp	Importan	.8421053								2	1	1
IN131018	13	IN043	0	1	.3425926	6	No	No	Yes	No	male	0	30	Public	8	No	9	7	1	5	47	7	37	None										Importan	Importan	Very imp	Very imp	Importan	.8421053	Yes	Yes	Yes	Disagree	Agree	Agree	Agree	1	1	1
IN131022	13	IN045	0	0	.3029101	7	No	Yes	No	No	male	1	60	Public	6	No	9	7	2	1	49	None	44	None	Yes	Yes	Yes	Yes	Yes	Strongly	Strongly	Disagree	Disagree	Very imp	Importan	Not very	Importan	Importan	.6842105								3	1	1
IN131022	13	IN045	0	1	.1851852	6	No	No	Yes	Yes	male	1	5	Public	9	No	7	8	4	5	52	None	47	None										Very imp	Importan	Not very	Importan	Importan	.6842105	Yes	Yes	Yes	More or	Strongly	Strongly	Strongly	1	1	1
IN131025	13	IN045	0	0	.3472222	8	No	No	Yes	No	male	0	90	Public	7	No	10	7	1	5	42	10	36	5	Yes	Yes	Yes	Yes	Yes	Strongly	Strongly	Strongly	Strongly	Importan	Importan	Importan	Importan	Importan	.7368421								2	1	1
IN131025	13	IN045	0	1	.5462963	6	No	No	Yes	No	male	0			10	No	8			6	45	10	39	5										Importan	Importan	Importan	Importan	Importan	.7368421	Yes	Yes	Yes	Strongly	Strongly	Agree	Strongly	1	1	1
IN131026	13	IN045	0	0	.4537037	12	No	No	No	No	0	0	10	Public	6	No	9	7	1	4	54	None	49	None	Yes	Yes	Yes	Yes	Yes	Strongly	Strongly	Strongly	Agree	Importan	Very imp	Very imp	Very imp	Very imp	.9473684								4	1	1
IN131026	13	IN045	0	1	.3402778	8	No	No	Yes	Yes	0	0	20	Public	9	No	8	8	2	4	57	None	52	None										Importan	Very imp	Very imp	Very imp	Very imp	.9473684	Yes	Yes	Yes	Agree	Agree	Strongly	More or	3	1	1
IN131028	13	IN045	0	0	.5324074	8	No	No	Yes	Yes	male	0	60	Public	5	No	9	6	1	7	49	None	39	None	Yes	Yes	Yes	Yes	Yes	Strongly	Agree	Strongly	Strongly	Importan	Very imp	Importan	Very imp	Importan	.8421053								5	1	1
IN131028	13	IN045	0	1	.484127	7	No	No	Yes	Yes	male	0	10	Public	8	No	9	8	2	4	52	None	42	None										Importan	Very imp	Importan	Very imp	Importan	.8421053	Yes	Yes	Yes	Strongly	Strongly	Strongly	More or	4	1	1
IN131030	13	IN045	0	0	.1777778	5	No	No	Yes	Yes	male	1	10	Public	6	No	9	7	3	5	49	None	39	None	Yes	Yes	Yes	Yes	Yes	Strongly	Strongly	Strongly	Strongly	Importan	Importan	Importan	Importan	Importan	.7368421								2	1	1
IN131030	13	IN045	0	1	.3842593	4	No	No	Yes	Yes	male	1	65	Public	9	No	7	7	3	5	52	None	42	None										Importan	Importan	Importan	Importan	Importan	.7368421	Yes	Yes	Yes	Agree	Agree	Agree	More or	2	1	1
IN131031	13	IN045	0	0	.3842593	4	No	No	No	No	male	0	30	Public	6	No	8	7	3	5	41	7	32	None	Yes	Yes	Yes	Yes	Yes	Strongly	Strongly	Strongly	Strongly	Very imp	Very imp	Very imp	Very imp	Very imp	1								1	1	1
IN131031	13	IN045	0	1	.4675926	4	No	No	Yes	No	male	0	10	Public	9	No	8	7	3	4	44	7	35	None										Very imp	Very imp	Very imp	Very imp	Very imp	1	Yes	Yes	Yes	More or	Agree	Agree	Agree	1	1	1
IN131032	13	IN044	0	0	.3888889	6	No	No	Yes	Yes	male	1	5	Public	5	No	9	7	2	5	44	5	39	None	Yes	Yes	Yes	Yes	Yes	Strongly	Strongly	Strongly	Strongly	Importan	Importan	Importan	Importan	Importan	.7368421								3	1	1
IN131032	13	IN044	0	1	.4166667	6	No	No	Yes	Yes	male	1	10	Public	8	No	7	7	3	5	47	5	42	None										Importan	Importan	Importan	Importan	Importan	.7368421	Yes	Yes	Yes	Agree	Agree	Agree	Agree	3	1	1
IN131034	13	IN044	0	0	.224537	8	No	No	Yes	Yes	male	1	45	Public	6	No	8	7	4	4	54	7	42	None	Yes	Yes	Yes	Yes	Yes	Strongly	Strongly	Agree	Agree	Importan	Very imp	Very imp	Importan	Importan	.8421053								2	1	1
IN131034	13	IN044	0	1	.2857143	7	No	No	Yes	Yes	male	1	30	Public	9	No	8	8	2	4	57	7	45	None										Importan	Very imp	Very imp	Importan	Importan	.8421053	Yes	Yes	Yes	Strongly	Disagree	Disagree	Agree	1	1	1
IN131035	13	IN044	0	0	.212963	6	Yes	No	No	Yes	male	0	30	Public	6	No	9	7	1	2	39	5	34	None	Yes	Yes	Yes	Yes	Yes	Strongly	Strongly	Strongly	Strongly	Very imp	Importan	Importan	Importan	Very imp	.8421053								2	1	1
IN131035	13	IN044	0	1	.4259259	6	No	No	Yes	Yes	male	0	30	Public	8	No	8	7	3	4	42	5	37	None										Very imp	Importan	Importan	Importan	Very imp	.8421053	Yes	Yes	Yes	Agree	Agree	Agree	Agree	1	1	1
IN131036	13	IN044	0	0	.1777778	5	No	Yes	No	Yes	0	0	30	Public	6	No	9	7	2	2	44		34	None	Yes	Yes	Yes	Yes	Yes	Strongly	Strongly	Strongly	Strongly	Very imp	Very imp	Importan	Importan	Very imp	.8947368								3	1	1
IN131036	13	IN044	0	1	.1805556	4	No	No	Yes	Yes	0	0	30	Public	9	No	7	8	2	5	47		37											Very imp	Very imp	Importan	Importan	Very imp	.8947368	Yes	Yes	Yes	More or	Agree	Strongly	Agree	2	1	1
IN131037	13	IN044	0	0	.3888889	6	No	No	Yes	Yes	male	0	60	Public	5	No	9	7	2	4	39	None	34	None	Yes	Yes	Yes	Yes	Yes	Strongly	Strongly	Strongly	Agree	Importan	Importan	Importan	Importan	Importan	.7368421								3	1	1
IN131037	13	IN044	0	1	.3555556	5	No	No	Yes	Yes	male	0	45	Public	8	No	9	7	2	4	42	None	37	None										Importan	Importan	Importan	Importan	Importan	.7368421	Yes	Yes	Yes	Agree	Agree	Agree	Agree	1	1	1
IN131038	13	IN044	0	0	.2685185	6	No	No	Yes	Yes	male	1	20	Public	5	No	11	8		4	36	5	30	None	Yes	Yes	Yes	Yes	Yes	Strongly	Strongly	Strongly	Strongly	Importan	Importan	Importan	Importan	Importan	.7368421								2	1	1
IN131038	13	IN044	0	1	.2592593	6	No	No	Yes	Yes	male	1	20	Public	9	No	8	8	2	4	39	5	33	None										Importan	Importan	Importan	Importan	Importan	.7368421	Yes	Yes	Yes	Disagree	Disagree	Disagree	Disagree	2	1	1
IN131039	13	IN044	0	0	.4675926	12	Yes	Yes	No	Yes	0	0	15		6	No	9	6	1	5	44	7	34	None	Yes	Yes	Yes	Yes	Yes	Strongly	Strongly	Strongly	Strongly	Importan	Very imp	Importan	Very imp	Very imp	.8947368								5	1	1
IN131039	13	IN044	0	1	.5942761	11	No	No	Yes	Yes	0	0	5	Public	9	No	8	8	4	4	47	7	37	None										Importan	Very imp	Importan	Very imp	Very imp	.8947368	Yes	Yes	Yes	Agree	Agree	Strongly	Agree	4	1	1
IN131041	13	IN044	0	0	.2833333	5	No	No	No	Yes	0	0	15	Public	6	No	9	7	4	1	44	None	34	5	Yes	Yes	Yes	Yes	Yes	Strongly	Strongly	Strongly	Strongly	Importan	Importan	Importan	Importan	Importan	.7368421								2	1	1
IN131041	13	IN044	0	1	.5148149	5	No	No	No	Yes	0	0			10	No	8			10	47	None	37	5										Importan	Importan	Importan	Importan	Importan	.7368421	Yes	Yes	Yes	Strongly	Strongly	Strongly	Strongly	0	1	1
IN131042	13	IN044	0	0	.4616402	7	No	Yes	No	Yes	0	0	5	Public	6	No	8	7	2	4	35	None	32	None	Yes	Yes	Yes	Yes	Yes	Strongly	Strongly	Agree	Disagree	Very imp	Importan	Not very	Importan	Importan	.6842105								3	1	1
IN131042	13	IN044	0	1	.4722222	6	No	No	Yes	Yes	0	0	30		9	No	7	8	4	3	38	None	35	None										Very imp	Importan	Not very	Importan	Importan	.6842105	Yes	Yes	Yes	Disagree	Disagree	More or	More or	3	1	1
IN131043	13	IN044	0	0	.5981482	5	No	No	No	No	male	0	10	Public	7	No	9	7	1	7	42	5	34	None	Yes	Yes	Yes	Yes	Yes	Strongly	Strongly	Strongly	Strongly	Importan	Importan	Importan	Importan	Importan	.7368421								0	1	1
IN131043	13	IN044	0	1	.5981482	5	No	No	Yes	No	male	0	10	0	11	No	8	7	3	4	45	5	37	None										Importan	Importan	Importan	Importan	Importan	.7368421	Yes	Yes	Yes	Agree	Agree	Agree	Agree	0	1	1
IN131044	13	IN044	0	0	.5582011	7	No	No	No	No	male	0	3	0	5	No	8	6	4	6	39	10	34	10	Yes	Yes	Yes	Yes	Yes	Strongly	Strongly	Strongly	Strongly	Very imp	Very imp	Very imp	Very imp	Very imp	1								1	1	1
IN131044	13	IN044	0	1	.4930556	8	No	No	No	Yes	male	0	1	0	8	No	8	6	3	7	42	10	37	10										Very imp	Very imp	Very imp	Very imp	Very imp	1	Yes	Yes	Yes	Strongly	Agree	Strongly	Strongly	1	1	1
IN131045	13	IN044	0	0	.4037037	5	No	No	Yes	Yes	0	0	10	Public	6	No	9	7	3	2	39	5	34	None	Yes	Yes	Yes	Yes	Yes	Strongly	Strongly	Strongly	Strongly	Importan	Very imp	Very imp	Very imp	Importan	.8947368								2	1	1
IN131045	13	IN044	0	1	.4027778	4	Yes	Yes	Yes	Yes	0	0	45	Public	9	No	8	8	3	3	42	5	37	None										Importan	Very imp	Very imp	Very imp	Importan	.8947368	Yes	Yes	Yes	More or	Disagree	Strongly	Agree	2	1	1
IN131046	13	IN044	0	0	.2981482	5	No	No	No	Yes	male	0	5	Public	6	No	8	7	5	2	39	7	37	7	Yes	Yes	Yes	Yes	Yes	Strongly	Strongly	Strongly	Strongly	Importan	Very imp	Very imp	Importan	Importan	.8421053								2	1	1
IN131046	13	IN044	0	1	.3462963	5	No	No	Yes	Yes	male	0	10	Public	9	No	9	8	4	2	42	7	40	7										Importan	Very imp	Very imp	Importan	Importan	.8421053	Yes	Yes	Yes	Disagree	Disagree	Disagree	Agree	0	1	1
IN131048	13	IN044	0	0	.3783069	7	No	Yes	No	No	0	0	10	Public	6	No	9	6	3	4	39	None	32	None	Yes	Yes	Yes	Yes	Yes	Strongly	Strongly	Agree	Disagree	Importan	Very imp	Moderate	Very imp	Importan	.7894737								4	1	1
IN131048	13	IN044	0	1	.2685185	6	No	No	Yes	Yes	0	0	5	Public	9	No	9	7	3	2	42	None	35	None										Importan	Very imp	Moderate	Very imp	Importan	.7894737	Yes	Yes	Yes	Agree	Agree	Strongly	Agree	4	1	1
IN131049	13	IN044	0	0	.3981481	4	No	Yes	No	Yes	male	0	5	Public	5	No	10	7	1	3	42	5	33	None	Yes	Yes	Yes	Yes	Yes	Strongly	Strongly	Strongly	Strongly	Importan	Importan	Importan	Importan	Importan	.7368421								1	1	1
IN131049	13	IN044	0	1	.4212963	4	No	No	Yes	Yes	male	0	10	Public	8	No	8	7	3	4	45	5	36	None										Importan	Importan	Importan	Importan	Importan	.7368421	Yes	Yes	Yes	Disagree	Agree	Agree	Agree	1	1	1
IN131050	11	IN044	0	0	.5981482	5	No	No	No	No	0	1	20		6	No	9	7	4	3	34	5	32	None	Yes	Yes	Yes	Yes	Yes	Strongly	Strongly	Strongly	Strongly	Very imp	Very imp	Very imp	Importan	Importan	.8947368								2	1	1
IN131050	13	IN044	0	1	.6925926	5	No	No	Yes	No	0	1	30	0	9	No	7	8	4	4	37	5	35	None										Very imp	Very imp	Very imp	Importan	Importan	.8947368	Yes	Yes	Yes	Agree	Agree	Strongly	Agree	2	1	1
IN141004	14	IN086	0	0	.7037037	6	No	No	No	No	0	1	30	Public	5	No	9	8	1	5	42	None	34	None	Yes	Yes	Yes	Yes	Yes	Strongly	Disagree	Disagree	Strongly	Importan	Importan	Importan	Importan	Importan	.7368421								2	0	0
IN141004	14	IN086	0	1	.7037037	6	No	No	Yes	No	0	1	15	Public	8	No	9	7	2	3	45	None	37	None										Importan	Importan	Importan	Importan	Importan	.7368421	Yes	Yes	Yes	Agree	Agree	Agree	Agree	1	0	0
IN141007	14	IN086	0	0	.6018518	6	Yes	No	No	Yes	0	1	5	Public	5	No	9	8	2	2	44	10	34	None	Yes	Yes	Yes	Yes	Yes	Strongly	Strongly	Strongly	Strongly	Very imp	Moderate	Very imp	Very imp	Not very	.7368421								2	0	0
IN141007	14	IN086	0	1	.6240741	5	Yes	Yes	Yes	No	0	1	20	Public	8	No	9	8	3	3	47	10	35	None										Very imp	Moderate	Very imp	Very imp	Not very	.7368421	Yes	Yes	Yes	Strongly	More or	Strongly	Strongly	1	0	0
IN141015	14	IN086	0	0	.5046296	4	No	No	No	No	0	0	30	0	4	No	9	8	1	4	34	7	30	None	Yes	Yes	Yes	Yes	Yes	Strongly	Disagree	Agree	Agree	Importan	Importan	Importan	Importan	Importan	.7368421								1	0	0
IN141015	14	IN086	0	1	.5092593	3	No	No	Yes	No	0	0			6	No	10			11	37		33	None										Importan	Importan	Importan	Importan	Importan	.7368421	Yes	Yes	No	Agree	Agree	Strongly	Strongly	1	0	0
IN141018	14	IN086	0	0	.5486111	8	No	No	No	No	0	1	25	Public	6	Yes	9	8	2	2	57	None	51	None	Yes	Yes	Yes	Yes	Yes	Agree	Agree	Strongly	Disagree	Moderate	Not very	Not very	Moderate	Moderate	.368421								2	0	0
IN141018	14	IN086	0	1	.5895061	9	No	No	Yes	No	0	1	20	Public	9	Yes	9	8	2	3	60	None	54	None										Moderate	Not very	Not very	Moderate	Moderate	.368421	Yes	Yes	Yes	Strongly	Strongly	Strongly	Agree	3	0	0
IN141020	14	IN086	0	0	.7824074	4	No	No	No	No	male	0	5	0	6	No	9	7	3	5	39	7	33	7	Yes	Yes	Yes	Yes	Yes	Agree	Strongly	Strongly	Strongly	Moderate	Importan	Very imp	Very imp	Not impo	.6315789								1	0	0
IN141020	14	IN086	0	1	.6990741	4	No	No	No	No	male	0	10	0	9	No	9	8	5	2	42	7	36	7										Moderate	Importan	Very imp	Very imp	Not impo	.6315789	Yes	Yes	Yes	Agree	More or	More or	More or	0	0	0
IN141021	14	IN086	0	0	.6481482	3	No	No	No	No	0	0	5	0	5	No	9	7	2	5	54	None	44	None	Yes	Yes	Yes	Yes	Yes	Strongly	Agree	Strongly	Strongly	Moderate	Importan	Importan	Very imp	Importan	.7368421								0	0	0
IN141021	14	IN086	0	1	.5648148	3	Yes	No	No	No	0	0	5	0	8	No	9	7	4	2	57	None	47	None										Moderate	Importan	Importan	Very imp	Importan	.7368421	Yes	Yes	Yes	Disagree	Agree	More or	Agree	0	0	0
IN141026	14	IN087	0	0	.6592593	5	No	No	No	No	0	0	5	0	5	No	9	7	1	7	44	10	39	7	Yes	Yes	Yes	Yes	Yes	Strongly	Strongly	Strongly	Strongly	Importan	Importan	Importan	Importan	Importan	.7368421								1	0	0
IN141026	14	IN087	0	1	.612963	5	No	No	No	Yes	0	0	5	0	8	No	9	8	4	2	47	10	42	7										Importan	Importan	Importan	Importan	Importan	.7368421	Yes	Yes	Yes	Agree	Agree	Agree	Agree	0	0	0
IN141028	14	IN087	0	0	.7962963	6	No	No	No	No	male	0	10	0	6	No	9	8	4	2	41	12	31	10	Yes	Yes	Yes	Yes	Yes	Strongly	Strongly	Strongly	Strongly	Not very	Importan	Not very	Importan	Not very	.4210526								1	0	0
IN141028	14	IN087	0	1	.8425926	6	No	No	No	No	male	0	30	0	8	No	7	9	4	3	44	12	34	10										Not very	Importan	Not very	Importan	Not very	.4210526	Yes	Yes	Yes	Strongly	Strongly	Strongly	Strongly	1	0	0
IN141031	14	IN087	0	0	.6527778	4	No	No	No	No	0	0	5	0	7	No	8	7	3	5	39	12	32	10	Yes	Yes	Yes	Yes	Yes	Strongly	Strongly	Strongly	Strongly	Importan	Importan	Very imp	Very imp	Importan	.8421053								1	0	0
IN141031	14	IN087	0	1	.6851852	3	Yes	Yes	No	No	0	0	20	0	10	No	9	10	2	1	42	12	35	10										Importan	Importan	Very imp	Very imp	Importan	.8421053	Yes	Yes	Yes	Agree	Strongly	Strongly	Strongly	0	0	0
IN141033	14	IN086	0	0	.5481482	5	No	No	No	No	0	0	10	0	6	No	8	8	3	4	39	10	32	7	Yes	Yes	Yes	Yes	Yes	Strongly	Agree	Strongly	Strongly	Importan	Importan	Importan	Importan	Importan	.7368421								2	0	0
IN141033	14	IN086	0	1	.5388889	5	No	No	No	No	0	0	20	0	10	No	8	10	2	4	42	10	35	7										Importan	Importan	Importan	Importan	Importan	.7368421	Yes	Yes	Yes	Strongly	Strongly	Strongly	Agree	2	0	0
IN141037	14	IN087	0	0	.7648149	5	No	No	No	No	0	0	30	Public	5	Yes	10	8	2	3	49	None	42	None	Yes	Yes	Yes	Yes	Yes	Strongly	Agree	Agree	Agree	Importan	Importan	Importan	Importan	Importan	.7368421								1	0	0
IN141037	14	IN087	0	1	.7759259	5	Yes	No	Yes	No	0	0			6	Yes	10			10	52	None	45	None										Importan	Importan	Importan	Importan	Importan	.7368421	Yes	Yes	Yes	Strongly	Strongly	Agree	Strongly	0	0	0
IN151004		IN200	0	0	.4407408	5	No	No	No	Yes	0	0	15	Public	6	No	8	8	1	4	37	None	30	None	Yes	Yes	Yes	Yes	Yes	Strongly	Strongly	Disagree	Strongly	Moderate	Not very	Not very	Moderate	Moderate	.368421								2	1	0
IN151004		IN200	0	1	.4148148	5	No	No	Yes	Yes	0	0	10	Public	8	No	9	9	2	2	40	None	33	None										Moderate	Not very	Not very	Moderate	Moderate	.368421	Yes	Yes	Yes	Strongly	Strongly	Agree	Strongly	1	1	0
IN151006	15	IN083	0	0	.2722222	5	No	No	No	No	male	0	15	Public	6	No	9	8	1	6	54	None	39	None	Yes	Yes	Yes	Yes	Yes	Agree	Agree	Strongly	Strongly	Importan	Importan	Importan	Importan	Very imp	.7894737								2	1	0
IN151006	15	IN083	0	1	.3657407	4	Yes	No	Yes	Yes	male	0	15	Public	9	No	8	8	4	3	57	None	41											Importan	Importan	Importan	Importan	Very imp	.7894737	Yes	Yes	Yes	Agree	Agree	Agree	More or	1	1	0
IN151008	15	IN083	0	0	.337963	4	No	No	No	Yes	0	0	30	Public	4	No	8	8	1	4	32	None	26	None	Yes	Yes	Yes	Yes	Yes	Strongly	Disagree	Disagree	Strongly	Not very	Not very	Not very	Not very	Moderate	.2631579								1	1	0
IN151008	15	IN083	0	1	.2685185	4	No	No	Yes	Yes	0	0	30	0	8	No	9	8	2	3	35	None	29	None										Not very	Not very	Not very	Not very	Moderate	.2631579	Yes	Yes	Yes	More or	Strongly	Strongly	Strongly	1	1	0
IN151010	15	IN083	0	0	.3833333	5	No	No	No	Yes	0	0	10	Public	5	No	8	8	1	1	34	None	31	None	Yes	Yes	Yes	Yes	Yes	Strongly	Strongly	Strongly	Strongly	Not very	Moderate	Not impo	Not very	Not very	.2105263								2	1	0
IN151010	15	IN083	0	1	.55	5	No	No	Yes	Yes	0	0	15	0	8	No	9	8	1	5	37	None	34	None										Not very	Moderate	Not impo	Not very	Not very	.2105263	Yes	Yes	Yes	Agree	More or	Agree	Strongly	1	1	0
IN151012	15	IN083	0	0	.0925926	6	No	No	Yes	Yes	0	1	10	Public	4	Yes	9	8		4	44	None	36	None	Yes	Yes	No	Yes	Yes	Agree	Disagree	Agree	Agree	Moderate	Importan	Moderate	Moderate	Not very	.4736842								3	1	0
IN151012	15	IN083	0	1	.2962963	6	No	Yes	Yes	Yes	0	1	25	Public	7	Yes	9	8		1	47	None	39	None										Moderate	Importan	Moderate	Moderate	Not very	.4736842	Yes	Yes	Yes	Agree	More or	More or	Agree	2	1	0
IN151013	15	IN083	0	0	.1805556	4	No	No	Yes	Yes	0	1	30	Public	5	Yes	8	8	4	4	36	None	27	None	Yes	Yes	Yes	Yes	Yes	Agree	Strongly	Disagree	Disagree	Importan	Very imp	Very imp	Importan	Moderate	.7894737								1	1	0
IN151013	15	IN083	0	1	.2546296	4	No	No	Yes	Yes	0	1	30	Public	8	Yes	9	8	2	2	39	None	30	None										Importan	Very imp	Very imp	Importan	Moderate	.7894737	Yes	Yes	Yes	Strongly	Agree	Agree	Strongly	1	1	0
IN151015	15	IN083	0	0	.3092593	5	No	No	No	No	male	1	0	Public	7	No	9	8	4	3	37	None	33	None	Yes	Yes	Yes	Yes	Yes	Agree	Strongly	Strongly	Strongly	Not impo	Not impo	Importan	Importan	Importan	.4210526								2	1	0
IN151015	15	IN083	0	1	.3722222	5	No	No	Yes	Yes	male	1	10	Public	9	No	7	9	3	4	40	None	37	None										Not impo	Not impo	Importan	Importan	Importan	.4210526	Yes	Yes	Yes	Strongly	Strongly	Strongly	Strongly	2	1	0
IN151017	15	IN083	0	0	.0944444	5	No	No	Yes	Yes	0	0	1	Public	6	No	9	7	2	2	49	None	41	None	Yes	Yes	Yes	Yes	Yes	Strongly	Agree	Strongly	Agree	Importan	Importan	Importan	Importan	Importan	.7368421								2	1	0
IN151017	15	IN083	0	1	.4777778	5	No	Yes	Yes	Yes	0	0	25	Public	9	No	9			3	52	None	44	None										Importan	Importan	Importan	Importan	Importan	.7368421	Yes	Yes	Yes	More or	More or	Disagree	Agree	2	1	0
IN151019	15	IN084	0	0	.1805556	4	No	No	Yes	Yes	male	1	15	Public	7	No	9	7	3	5	39	None	29	None	Yes	Yes	Yes	Yes	Yes	Strongly	Strongly	Strongly	Strongly	Importan	Importan	Importan	Importan	Importan	.7368421								2	1	0
IN151019	15	IN084	0	1	.412037	4	No	No	Yes	Yes	male	1	15	Public	9	No	8	8	2	3	42	None	32	None										Importan	Importan	Importan	Importan	Importan	.7368421	No	Yes	No	Strongly	Agree	Disagree	Strongly	1	1	0
IN151020	15	IN084	0	0	.5462963	6	No	No	No	No	male	0	30	0	7	No	11	8	2	2	44	None	39	None	Yes	Yes	Yes	Yes	Yes	Strongly	Strongly	Strongly	Strongly	Importan	Importan	Importan	Importan	Importan	.7368421								2	1	0
IN151020	15	IN084	0	1	.6064815	4	No	No	No	No	male	0	20	0	9	No	8	9	3	4	47	None	42	None										Importan	Importan	Importan	Importan	Importan	.7368421	Yes	Yes	Yes	Strongly	Strongly	Strongly	Strongly	1	1	0
IN151023	15	IN084	0	0	.4666667	5	No	No	No	Yes	male	0	30	0	6	No	8	9	1	4	38	None	36	None	Yes	Yes	Yes	Yes	Yes	Strongly	Disagree	Strongly	Strongly	Importan	Importan	Importan	Importan	Importan	.7368421								1	1	0
IN151023	15	IN084	0	1	.7518519	5	No	No	No	Yes	male	0	10	0	9	No	7	9	6	2	41	None	39	None										Importan	Importan	Importan	Importan	Importan	.7368421	Yes	Yes	Yes	Strongly	Strongly	Strongly	Disagree	1	1	0
IN151024	15	IN084	0	0	.2611111	5	No	No	No	No	male	1	10	Public	4	Yes	9	8	1	2	30	None	26	None	Yes	Yes	Yes	Yes	Yes	Agree	Disagree	Agree	Disagree	Not very	Not impo	Not very	Moderate	Not very	.2105263								2	1	0
IN151024	15	IN084	0	1	.1777778	5	No	No	Yes	Yes	male	1	10	Public	7	Yes	8	8	3	2	33	None	29	None										Not very	Not impo	Not very	Moderate	Not very	.2105263	Yes	Yes	Yes	Agree	Agree	Strongly	Strongly	2	1	0
IN151025	15	IN084	0	0	.3351852	5	No	No	No	Yes	male	1	15	Public	4	No	9	7	2	2	50	None	43	None	Yes	Yes	Yes	Yes	Yes	Agree	Strongly	Strongly	Disagree	Not very	Moderate	Not impo	Not very	Moderate	.2631579								2	1	0
IN151025	15	IN084	0	1	.4092593	5	No	No	Yes	Yes	male	1	5	Public	7	No	9	8	4	2	53	None	46	None										Not very	Moderate	Not impo	Not very	Moderate	.2631579	Yes	Yes	Yes	Strongly	Agree	Strongly	Agree	1	1	0
IN151027	15	IN084	0	0	.337963	4	No	No	No	Yes	0	1	30	Public	4	Yes	9	8		2	34	None	30	None	Yes	Yes	Yes	Yes	Yes	Strongly	Strongly	Strongly	Strongly	Importan	Importan	Importan	Importan	Importan	.7368421								1	1	0
IN151027	15	IN084	0	1	.337963	4	No	No	Yes	Yes	0	1	30	Public	6	Yes	10	8	1	4	37	None	33	None										Importan	Importan	Importan	Importan	Importan	.7368421	Yes	Yes	Yes	Disagree	More or	Agree	Agree	1	1	0
IN151028	15	IN081	0	0	.2777778	4	No	No		Yes	0	0	5	Public	6	No	9	8	3	4	44	None	39	None	Yes	Yes	Yes	Yes	Yes	Strongly	Strongly	Strongly	Strongly	Importan	Importan	Importan	Importan	Importan	.7368421								1	1	0
IN151028	15	IN081	0	1	.3462963	5	No	No	Yes	Yes	0	0	3	Public	9	No	7	8	5	3	47	None	42	None										Importan	Importan	Importan	Importan	Importan	.7368421	Yes	Yes	Yes	More or	Agree	Agree	More or	0	1	0
IN151030	15	IN082	0	0	.3888889	6	No	No	No	Yes	0	1	5	Public	4	Yes	9	7	2	4	55	None	46	None	Yes	Yes	Yes	Yes	Yes	Strongly	Strongly	Strongly	Strongly	Not very	Not very	Moderate	Moderate	Moderate	.368421								2	1	0
IN151030	15	IN096	0	1	.5833334	2	No	No	Yes	No	0	1			7	Yes	8			2	58		49											Not very	Not very	Moderate	Moderate	Moderate	.368421	Yes	Yes	Yes	More or	More or	Disagree	Agree	0	1	0
IN151033	15	IN082	0	0	.3769841	7	No	No	No	Yes	0	0	30	Public	6	No	9	6	1	7	37	7	30	7	Yes	Yes	Yes	Yes	Yes	Strongly	Strongly	Strongly	Strongly	Importan	Importan	Importan	Importan	Importan	.7368421								2	1	0
IN151033	15	IN082	0	1	.4603175	7	No	No	Yes	Yes	0	0	10	Public	9	No	7	8	4	2	40	7	33	7										Importan	Importan	Importan	Importan	Importan	.7368421	Yes	Yes	Yes	Agree	Agree	Strongly	Strongly	2	1	0
IN151035	15	IN082	0	0	.2611111	5	No	No	No	Yes	0	1	30	Public	5	No	10	8	2	1	34	None	24	None	Yes	Yes	Yes	Yes	Yes	Strongly	Strongly	Strongly	Strongly	Importan	Importan	Importan	Importan	Importan	.7368421								2	1	0
IN151035	15	IN082	0	1		5	No	No	Yes	Yes	0	1	60	Public	8	No	8	8	4	2	37	None	27	None										Importan	Importan	Importan	Importan	Importan	.7368421	Yes	Yes	Yes	Agree	More or	Disagree	Agree	2	1	0
IN151036	15	IN082	0	0	.2314815	4	No	No	Yes	Yes	0	0	15	Public	4	No	9	8	1	2	39	None	29	None	Yes	Yes	Yes	Yes	Yes	Agree	Agree	Strongly	Strongly	Importan	Importan	Importan	Importan	Importan	.7368421								1	1	0
IN151036	15	IN082	0	1	.587037	5	No	No	Yes	Yes	0	0	10	Public	7	No	9	8	1	3	42	None	32	None										Importan	Importan	Importan	Importan	Importan	.7368421	Yes	Yes	Yes	Agree	Agree	Strongly	Agree	1	1	0
IN151040	15	IN085	0	0	.6203704	4	No	No	No	No	0	0	0	Public	5	No	8	8	4	4	36	10	30		Yes	Yes	Yes	Yes	Yes	Strongly	Disagree	Disagree	Strongly	Moderate	Very imp	Very imp	Very imp	Importan	.8421053								2	1	0
IN151040	15	IN085	0	1	.7592593	6	No	No	No	Yes	0	0	10	0	8	No	7	8	6	3	39	10	32											Moderate	Very imp	Very imp	Very imp	Importan	.8421053	Yes	Yes	Yes	Disagree	Strongly	Disagree	More or	2	1	0
IN151041	15	IN085	0	0	.3092593	5	No	No	No	Yes	0	0	30	Public	4	No	10	7	2	2	31	None	28	3	Yes	Yes	Yes	Yes	Yes	Strongly	Strongly	Strongly	Strongly	Importan	Importan	Importan	Importan	Importan	.7368421								2	1	0
IN151041	15	IN085	0	1	.3203704	5	No	No	Yes	Yes	0	0	30	Public	7	No	8	8	2	1	34	None	31	3										Importan	Importan	Importan	Importan	Importan	.7368421	Yes	Yes	Yes	Disagree	Disagree	Agree	Disagree	2	1	0
IN151045	15	IN085	0	0	.4351852	4	No	No	No	Yes	0	1	30	Public	6	No	9	6	1	7	44	None	36	None	Yes	Yes	Yes	Yes	Yes	Strongly	Strongly	Strongly	Strongly	Importan	Importan	Importan	Importan	Importan	.7368421								1	1	0
IN151045	15	IN085	0	1	.5694444	4	No	No	Yes	Yes	0	1	60	Public	9	No	8	8	2	1	47	None	39	None										Importan	Importan	Importan	Importan	Importan	.7368421	Yes	Yes	Yes	More or	Agree	Strongly	Agree	1	1	0
IN161004	16	IN075	0	0	.2638889	4	No	No	Yes	Yes	0	1	5	Public	6	Yes	9	7	2	4	41	None	26	4	Yes	Yes	Yes	No	Yes	Strongly	Strongly	Strongly	Strongly	Very imp	Importan	Importan	Importan	Importan	.7894737								1	1	0
IN161004	16	IN075	0	1	.4444444	3	No	No	Yes	Yes	0	1	4	Public	7	Yes	7	8	3	4	44	None	32	4										Very imp	Importan	Importan	Importan	Importan	.7894737	Yes	Yes	Yes	Agree	Strongly	Agree	Strongly	1	1	0
IN161005	16	IN075	0	0	.5965608	7	No	No	Yes	Yes	0	1	5	Public	6	No	8	7	3	6	37	10	29	None	Yes	Yes	Yes	Yes	Yes	Strongly	Strongly	Agree	Agree	Importan	Importan	Very imp	Very imp	Importan	.8421053								4	1	0
IN161005	16	IN075	0	1	.6092592	5	Yes	Yes	Yes	Yes	0	1	5	Public	9	No	8	10	3	2	40	10	32	None										Importan	Importan	Very imp	Very imp	Importan	.8421053	Yes	Yes	Yes	Strongly	Agree	Strongly	More or	3	1	0
IN161007		IN106	0	0	.5611111	5	No	No	No	No	male	0	15	Public	5	Yes	10	6	1	6	39	10	34	None	Yes	Yes	Yes	Yes	Yes	Strongly	Strongly	Strongly	Strongly	Importan	Importan	Importan	Importan	Importan	.7368421								2	0	0
IN161007		IN106	0	1	.6351852	5	No	No	Yes	No	male	0			8	Yes	10			3	42	10	37	None										Importan	Importan	Importan	Importan	Importan	.7368421	Yes	Yes	Yes	Agree	Agree	Disagree	Agree	2	0	0
IN161008	16	IN071	0	0	.3611111	4	No	No	No	Yes	male	1	30	0	5	Yes	10	8	1	3	31	None	27	None	Yes	Yes	Yes	Yes	Yes	Strongly	Strongly	Strongly	Strongly	Importan	Importan	Importan	Importan	Importan	.7368421								1	1	0
IN161008	16	IN071	0	1	.3981481	4	No	No	Yes	Yes	male	1	5	Public	7	Yes	8	8	3	5	34	None	30	None										Importan	Importan	Importan	Importan	Importan	.7368421	Yes	Yes	Yes	Strongly	More or	Agree	Strongly	1	1	0
IN161009	16	IN071	0	0	.3888889	6	No	No	Yes	Yes	male	1	30	0	5	No	10	7	1	6	42	None	30	None	Yes	Yes	Yes	Yes	Yes	Strongly	Strongly	Strongly	Strongly	Importan	Importan	Importan	Importan	Importan	.7368421								1	1	0
IN161009	16	IN071	0	1	.5416667	8	No	No	Yes	Yes	male	1	5	Public	7	No	8	8	2	5	45	None	40	None										Importan	Importan	Importan	Importan	Importan	.7368421	Yes	Yes	Yes	Agree	Agree	Strongly	Strongly	2	1	0
IN161010	16	IN071	0	0	.287037	3	No	No	Yes	Yes	male	1	0		4	No		8					41	None	Yes	Yes	Yes	Yes	Yes	Agree	Agree	Agree	Agree	Importan	Importan	Importan	Importan	Importan	.7368421								1	1	0
IN161010	16	IN071	0	1	.2222222	2	No	No	Yes	Yes	male	1	5	Public	8	No	8	9	4	3			44	None										Importan	Importan	Importan	Importan	Importan	.7368421	Yes	Yes	Yes	Disagree	More or	Agree	More or	1	1	0
IN161013	16	IN071	0	0	.3611111	6	No	No	Yes	Yes	male	1	0		6	No	8	8	2	3	44	None	39	None	Yes	Yes	Yes	Yes	Yes	Strongly	Strongly	Agree	Agree	Importan	Importan	Very imp	Importan	Importan	.7894737								2	1	0
IN161013	16	IN071	0	1	.3925926	5	No	No	Yes	Yes	male	1	2	Public	9	No	8	10	3	3	47	None	42	None										Importan	Importan	Very imp	Importan	Importan	.7894737	Yes	Yes	Yes	Strongly	Strongly	Strongly	Strongly	1	1	0
IN161015	16	IN071	0	0	.1777778	5	No	No	Yes	Yes	0	1	5	Public	5	No	9	7	2	6	42	None	36	None	Yes	Yes	Yes	Yes	Yes	Strongly	Agree	Strongly	Strongly	Importan	Importan	Importan	Very imp	Moderate	.7368421								2	1	0
IN161015	16	IN071	0	1	.462963	6	No	No	Yes	Yes	0	1	5	Public	8	No	7	9	2	1	45	None	39	None										Importan	Importan	Importan	Very imp	Moderate	.7368421	Yes	Yes	Yes	Strongly	Agree	Strongly	Agree	1	1	0
IN161016	16	IN071	0	0	.3492064	7	Yes	No	Yes	Yes	male	1	5	Public	5	No	9	6	2	6	49	5	35	None	Yes	Yes	Yes	No	Yes	Strongly	Strongly	Strongly	Strongly	Importan	Importan	Importan	Importan	Importan	.7368421								3	1	0
IN161016	16	IN071	0	1	.468254	7	No	No	Yes	Yes	male	1	5	Public	8	No	9	9	3	3	52	5	38	None										Importan	Importan	Importan	Importan	Importan	.7368421	Yes	Yes	Yes	More or	More or	More or	More or	3	1	0
IN161017	16	IN071	0	0	.2259259	5	No	No	Yes	Yes	male	1	3		5	No	9	7	2	6	44		34	None	Yes	Yes	Yes	Yes	Yes	Strongly	Strongly	Strongly	Strongly	Importan	Importan	Importan	Not impo	Importan	.5789474								2	1	0
IN161017	16	IN071	0	1	.5185185	6	No	No	Yes	Yes	male	1	5	Public	8	No	8	9	3	4	46		37	None										Importan	Importan	Importan	Not impo	Importan	.5789474	Yes	Yes	Yes	Strongly	Strongly	Strongly	More or	0	1	0
IN161018	16	IN071	0	0	.3518519	6	No	Yes	No	Yes	0	1	60	0	5	Yes	9	10	1	3	39	None	32	None	Yes	Yes	Yes	Yes	Yes	Strongly	Strongly	Strongly	Strongly	Moderate	Importan	Importan	Very imp	Moderate	.6842105								3	1	0
IN161018		IN268	0	1	.6018518	9	No	No	Yes	Yes	0	1			9	Yes	8			4														Moderate	Importan	Importan	Very imp	Moderate	.6842105	Yes	No	No	Disagree	More or	More or	Disagree	3	1	0
IN161020	16	IN072	0	0	.3425926	6	No	No	Yes	Yes	0	1	4	Public	6	No	9	7	1	5	50	None	43	None	Yes	Yes	Yes	Yes	Yes	Strongly	Agree	Strongly	Strongly	Importan	Importan	Importan	Importan	Importan	.7368421								3	1	0
IN161020	16	IN074	0	1	.4814815	3	No	No	Yes	Yes	0	1			10	No	7			3														Importan	Importan	Importan	Importan	Importan	.7368421	Yes	Yes	Yes	Strongly	More or	More or	More or	1	1	0
IN161021	16	IN072	0	0	.3555556	5	No	Yes	Yes	Yes	male	1	2	Public	5	No	8	7	3	5	41	None	38	None	Yes	Yes	Yes	Yes	Yes	Strongly	Strongly	Strongly	Strongly	Importan	Importan	Importan	Very imp	Importan	.7894737								3	1	0
IN161021	16	IN072	0	1	.5092593	6	No	No	Yes	Yes	male	1	3	Public	8	No	9	10	3	2	44	None	41	None										Importan	Importan	Importan	Very imp	Importan	.7894737	Yes	Yes	Yes	Strongly	Agree	Strongly	Strongly	2	1	0
IN161023		IN220	1	0	.5092593	6	Yes	Yes	No	No	0	0	30		5	No	9	7	1	2	44	1	37	None	Yes	Yes	Yes	Yes	Yes	Strongly	Agree	Strongly	Strongly	Very imp	Very imp	Very imp	Very imp	Not very	.8421053								2	0	0
IN161023		IN220	1	1	.5759259	5	No	Yes	Yes	No	0	0	30	Public	8	No	9	8	2	3	47	1	40	None										Very imp	Very imp	Very imp	Very imp	Not very	.8421053	Yes	Yes	Yes	Agree	Strongly	Strongly	Agree	2	0	0
IN161029	16	IN073	0	0	.2160494	9	No	Yes	Yes	Yes	male	1	3	Public	5	No	9	7	2	6	42	None	37	None	Yes	Yes	Yes	Yes	Yes	Strongly	Strongly	Strongly	Strongly	Very imp	Very imp	Very imp	Very imp	Very imp	1								6	1	0
IN161029	16	IN073	0	1	.2160494	9	No	No	Yes	Yes	male	1	10	Public	8	No	10	8	1	4	43	None	40	None										Very imp	Very imp	Very imp	Very imp	Very imp	1	Yes	Yes	Yes	Strongly	Strongly	Strongly	Strongly	3	1	0
IN161034	16	IN073	0	0	.1777778	5	No	No	Yes	Yes	0	1	30	Public	5	No	7	8	2	7	44	None	42	None	Yes	Yes	Yes	Yes	Yes	Strongly	Strongly	Strongly	Strongly	Importan	Importan	Importan	Importan	Importan	.7368421								2	1	0
IN161034	16	IN073	0	1	.25	6	No	No	Yes	Yes	0	1	15	Public	8	No	9	4	3	5	47	None	45	None										Importan	Importan	Importan	Importan	Importan	.7368421	No	Yes	Yes	Disagree	More or	Agree	Disagree	1	1	0
IN161035		IN223	0	0	.1018519	3	No	No	No	No	0	0	30	Public	5	Yes	10	8	1	4	34		29		Yes	Yes	Yes	Yes	Yes	Agree	Agree	Strongly	Agree	Moderate	Moderate	Moderate	Importan	Importan	.5789474								3	1	0
IN161035		IN223	0	1	.3981481	6	No	Yes	Yes	Yes	0	0	30	Public	6	Yes	9	8	1	3	37	None	32	None										Moderate	Moderate	Moderate	Importan	Importan	.5789474	Yes	No	No	More or	More or	Agree	Disagree	2	1	0
IN161039	16	IN074	0	0	.1805556	4	No	No	Yes	Yes	0	1	77		5	Yes	8	8	4	2			28	None	Yes	Yes	Yes	Yes	Yes	Agree	Agree	Agree	Strongly	Importan	Importan	Importan	Importan	Importan	.7368421								1	1	0
IN161039	16	IN074	0	1	.2175926	4	No	No	Yes	Yes	0	1	10	Public	7	Yes	9	8	2	3			31	None										Importan	Importan	Importan	Importan	Importan	.7368421	Yes	Yes	Yes	Strongly	Strongly	Strongly	Disagree	1	1	0
IN161040	16	IN074	0	0	.2259259	5	No	No	No	Yes	male	1	15	Public	6	No	9	8	1	5	59	None	44	None	Yes	Yes	Yes	Yes	Yes	Strongly	Strongly	Strongly	Strongly	Importan	Importan	Importan	Importan	Importan	.7368421								1	1	0
IN161040	16	IN074	0	1	.2148148	5	No	No	Yes	Yes	male	1	10	Public	9	No	10	8	2	3	62	None	47	None										Importan	Importan	Importan	Importan	Importan	.7368421	Yes	Yes	Yes	Strongly	Strongly	Strongly	Strongly	1	1	0
IN161041	16	IN074	0	0	.3769841	7	No	No	No	Yes	0	1	30	Public	4	No	10	6	1	6	46	10	37	None	Yes	Yes	Yes	Yes	Yes	Strongly	Strongly	Strongly	Strongly	Importan	Importan	Importan	Importan	Importan	.7368421								3	1	0
IN161041	16	IN074	0	1	.5423281	7	Yes	No	Yes	Yes	0	1	5	Public	8	No	8	9	2	3	49	10	40	None										Importan	Importan	Importan	Importan	Importan	.7368421	Yes	Yes	Yes	Disagree	Strongly	Agree	Disagree	3	1	0
IN161042	16	IN074	0	0	.3814815	5	No	No	No	Yes	male	1	2	Public	6	No	9	6	1	8	32	None	27	None	Yes	Yes	Yes	No	No	Strongly	Agree	Strongly	Disagree	Importan	Importan	Importan	Importan	Importan	.7368421								2	1	0
IN161042	16	IN074	0	1	.2888889	5	No	No	Yes	Yes	male	1	20	Public	9	No	8	8	2	4	35	None	30	None										Importan	Importan	Importan	Importan	Importan	.7368421	Yes	Yes	Yes	Agree	Strongly	Strongly	Strongly	2	1	0
IN161043	16	IN074	0	0	.2962963	6	No	No	Yes	Yes	0	1		Public	6	No	9	7	3	5	40	None	34	None	Yes	Yes	Yes	Yes	Yes	Agree	Agree	Strongly	Disagree	Not impo	Moderate	Importan	Very imp	Importan	.5789474								3	1	0
IN161043	16	IN074	0	1	.5	6	No	No	Yes	Yes	0	1	5	Public	9	No	6	8	5	4	43	None	37	None										Not impo	Moderate	Importan	Very imp	Importan	.5789474	Yes	Yes	No	More or	Agree	More or	Strongly	2	1	0
IN161044	16	IN074	0	0	.1759259	6	No	No	Yes	Yes	male	1	10	Public	6	No	8	8	1	3	45	None	39	None	No	Yes	Yes	Yes	No	Agree	Agree	Strongly	Agree	Importan	Importan	Importan	Importan	Importan	.7368421								2	1	0
IN161044	16	IN074	0	1	.2222222	6	No	No	Yes	Yes	male	1	2	Public	9	No	9	7	3	4	48	None	42	None										Importan	Importan	Importan	Importan	Importan	.7368421	Yes	Yes	Yes	Strongly	Strongly	Strongly	Strongly	1	1	0
IN161045	16	IN074	0	0	.2148148	5	No	No	Yes	Yes	0	1	0	Public	6	No	9	6	2	6	50	None	46		Yes	Yes	Yes	Yes	Yes	Strongly	Agree	Strongly	Strongly	Moderate	Importan	Importan	Importan	Importan	.6842105								2	1	0
IN161045	16	IN074	0	1	.3	5	No	No	Yes	Yes	0	1	5	Public	8	No	8	9	1	4	53	None	48											Moderate	Importan	Importan	Importan	Importan	.6842105	Yes	Yes	No	Disagree	Agree	Agree	More or	1	1	0
IN161046	16	IN074	0	0	.3314815	10	No	No	No	Yes	0	1	10	0	4	No	9	7	1	6	39	12	29		Yes	Yes	Yes	Yes	Yes	Strongly	Strongly	Strongly	Strongly	Importan	Importan	Importan	Importan	Importan	.7368421								3	1	0
IN161046	16	IN074	0	1	.5972222	4	No	No	Yes	Yes	0	1	0	Public	7	No	9	9	3	3	42	12	32											Importan	Importan	Importan	Importan	Importan	.7368421	Yes	Yes	Yes	More or	More or	Disagree	Agree	3	1	0
IN161048	16	IN074	0	0	.5185185	4	No	No	No	Yes	0	1	5	Public	4	No	9	7	2	3	32	12	27	10	Yes	Yes	Yes	Yes	Yes	Strongly	Strongly	Strongly	Strongly	Moderate	Importan	Importan	Very imp	Moderate	.6842105								1	1	0
IN161048	16	IN074	0	1	.5787037	4	No	No	Yes	Yes	0	1	5	Public	6	No	8	8	2	3	35	12	30	10										Moderate	Importan	Importan	Very imp	Moderate	.6842105	Yes	Yes	Yes	Agree	Agree	Agree	Agree	1	1	0
IN161049	16	IN074	0	0	.3271605	9	No	No	No	Yes	0	1	40	0	5	No	10	7	1	6	39	18	31	10	Yes	Yes	Yes	Yes	Yes	Strongly	Strongly	Strongly	Strongly	Moderate	Importan	Importan	Very imp	Moderate	.6842105								3	1	0
IN161049	16	IN074	0	1	.7469136	9	No	No	No	Yes	0	1	120	0	8	No	9	7	3		42	18	34	10										Moderate	Importan	Importan	Very imp	Moderate	.6842105	Yes	Yes	Yes	Agree	Strongly	Strongly	Agree	3	1	0
IN171003	17	IN062	0	0	.3148148	4	No	No	No	Yes	0	0	15	Public	6	No	10	6	2	3	39		32	None	Yes	Yes	Yes	Yes	Yes	Agree	Strongly	Strongly	Strongly	Importan	Importan	Importan	Moderate	Importan	.6842105								2	1	0
IN171003	17	IN062	0	1	.6851852	3	No	Yes	No	Yes	0	0	5	0	9	No	8	8	3	5	42		35	None										Importan	Importan	Importan	Moderate	Importan	.6842105	Yes	Yes	Yes	Disagree	Disagree	Agree	Agree	1	1	0
IN171004	17	IN062	0	0	.3571429	7	No	No	No	Yes	0	1	30	Public	5	No	10	5	3	4	32	5	26	None	Yes	Yes	Yes	Yes	Yes	Strongly	Strongly	Disagree	Strongly	Very imp	Very imp	Very imp	Importan	Importan	.8947368								0	1	0
IN171004	17	IN062	0	1	.1111111	6	Yes	No	No	Yes	0	1	30	Public	8	No	7	9	2	3	35	5	29	None										Very imp	Very imp	Very imp	Importan	Importan	.8947368	Yes	Yes	No	Agree	Strongly	Strongly	More or	0	1	0
IN171005	17	IN062	0	0	.2222222	3	No	No	No	Yes	male	0	20	Public	6	No	9	6	3	5	44	None	39	None	Yes	Yes	Yes	Yes	Yes	Agree	Disagree	Disagree	Disagree	Importan	Importan	Moderate	Moderate	Importan	.6315789								1	1	0
IN171005	17	IN062	0	1	.5833334	3	Yes	Yes	No	Yes	male	0	20	Public	9	No	9	9	1	4	47	None	42	None										Importan	Importan	Moderate	Moderate	Importan	.6315789	Yes	Yes	Yes	More or	More or	Agree	More or	0	1	0
IN171006	17	IN062	0	0	.1805556	8	No	No	No	Yes	0	1	30	Public	6	Yes	10	5	2	5	49	None	39	None	Yes	Yes	Yes	Yes	Yes	Strongly	Strongly	Strongly	Strongly	Very imp	Moderate	Very imp	Importan	Importan	.7894737								3	1	0
IN171006	17	IN062	0	1	.3472222	8	No	Yes	No	Yes	0	1	10	Public	9	Yes	7	8	1	5	52	None	42	None										Very imp	Moderate	Very imp	Importan	Importan	.7894737	Yes	Yes	Yes	Agree	More or	Strongly	More or	3	1	0
IN171007	17	IN062	0	0	.2722222	5	No	No	No	Yes	0	1	15	Public	4	No	10	5	1	5	29	None	28	None	Yes	Yes	Yes	Yes	Yes	Agree	Strongly	Strongly	Strongly	Very imp	Very imp	Moderate	Importan	Importan	.7894737								2	1	0
IN171007	17	IN062	0	1	.2740741	5	Yes	No	No	Yes	0	1	15	Public	7	No	8	8	1	4	32	None	31	None										Very imp	Very imp	Moderate	Importan	Importan	.7894737	Yes	Yes	No	More or	More or	Agree	More or	1	1	0
IN171008	17	IN062	0	0	.2777778	6	No	Yes	No	Yes	0	0	30	Public	6	No	10	5	2	7	44	None	39	None	Yes	Yes	Yes	Yes	Yes	Strongly	Strongly	Strongly	Strongly	Moderate	Moderate	Importan	Not very	Moderate	.4736842								3	1	0
IN171008	17	IN062	0	1	.3222222	5	No	No	No	Yes	0	0	30	Public	9	No	7	8	3	2	47	None	42	None										Moderate	Moderate	Importan	Not very	Moderate	.4736842	Yes	No	No	Agree	Strongly	Strongly	Strongly	2	1	0
IN171010	17	IN062	0	0	.2722222	5	No	No	Yes	Yes	0	1	15	Public	7	No	10	5	3	6	46	None	39	None	Yes	Yes	Yes	Yes	Yes	Strongly	Strongly	Strongly	Strongly	Moderate	Importan	Importan	Importan	Importan	.6842105								3	1	0
IN171010	17	IN062	0	1	.3666667	5	Yes	No	Yes	Yes	0	1	5	Public	10	No	8	8	2	6	49	None	42	None										Moderate	Importan	Importan	Importan	Importan	.6842105	Yes	Yes	Yes	More or	More or	Agree	Agree	2	1	0
IN171012	17	IN062	0	0	.2685185	6	No	Yes	No	Yes	male	0	30	Public	5	No	10	6	2	5	44	None	39	None	Yes	Yes	Yes	Yes	Yes	Strongly	Strongly	Strongly	Strongly	Very imp	Importan	Moderate	Very imp	Importan	.7894737								2	1	0
IN171012	17	IN062	0	1	.3462963	5	No	No	No	Yes	male	0	20	Public	8	No	8	8	2	2	47	None	42	None										Very imp	Importan	Moderate	Very imp	Importan	.7894737	Yes	Yes	Yes	More or	More or	Agree	More or	2	1	0
IN171016	17	IN061	0	0	.3078704	8	No	No	No	Yes	male	1	30	Public	5	No	10	6	1	4	54	None	49	None	Yes	Yes	Yes	No	Yes	Strongly	Strongly	Strongly	Strongly	Very imp	Very imp	Moderate	Moderate	Very imp	.7894737								2	1	0
IN171016	17	IN061	0	1	.412037	8	No	No	Yes	Yes	male	1	30	Public	8	No	8	8	1	5	57	None	52	None										Very imp	Very imp	Moderate	Moderate	Very imp	.7894737	Yes	No	No	Agree	Agree	Agree	Agree	2	1	0
IN171019	17	IN065	0	0	.412037	4	No	No	No	Yes	male	1	20	Public	6	No	10	7	2	2	49	None	34	None	Yes	Yes	Yes	Yes	Yes	Disagree	Strongly	Disagree	Disagree	Very imp	Very imp	Very imp	Moderate	Very imp	.8947368								1	1	0
IN171019	17	IN065	0	1	.3148148	4	Yes	No	No	Yes	male	1	30	Public	9	No	9	8	1	5	52	None	37	None										Very imp	Very imp	Very imp	Moderate	Very imp	.8947368	No	Yes	Yes	Agree	Agree	Agree	Agree	0	1	0
IN171020	17	IN065	0	0	.0925926	6	No	No	No	Yes	0	1	30	Public	6	Yes	8	7	2	4	37	None	32	None	Yes	Yes	Yes	No	Yes	Disagree	Agree	Disagree	Agree	Importan	Very imp	Very imp	Importan	Importan	.8421053								4	1	0
IN171020	17	IN065	0	1	.2592593	6	No	No	Yes	Yes	0	1	30	Public	9	Yes	8	8	1	2	40	None	35	None										Importan	Very imp	Very imp	Importan	Importan	.8421053	Yes	Yes	Yes	Strongly	Strongly	Disagree	Strongly	2	1	0
IN171021	17	IN065	0	0	.1851852	3	No	No	No	Yes	male	1	20	Public	6	Yes	10	8	2	3	29	None	24	None	Yes	Yes	Yes	Yes	Yes	Strongly	Strongly	Strongly	Strongly	Very imp	Importan	Very imp	Moderate	Moderate	.7368421								0	1	0
IN171021	17	IN065	0	1	.3611111	4	No	No	No	Yes	male	1	30	Public	9	Yes	8	7	2	3	32	None	27	None										Very imp	Importan	Very imp	Moderate	Moderate	.7368421	Yes	Yes	Yes	Agree	Strongly	Agree	Strongly	1	1	0
IN171023	17	IN065	0	0	.2685185	3	Yes	No	No	Yes	0	1	30	Public	6	No	9	6	4	3	35	None	29	None	Yes	Yes	Yes	Yes	Yes	Strongly	Disagree	Disagree	Disagree	Very imp	Very imp	Very imp	Importan	Very imp	.9473684								0	1	0
IN171023	17	IN065	0	1	.4074074	3	Yes	Yes	No	Yes	0	1	30	Public	9	No	9	8	1	4	38	None	32	None										Very imp	Very imp	Very imp	Importan	Very imp	.9473684	Yes	Yes	Yes	Agree	Strongly	Strongly	Agree	0	1	0
IN171024	17	IN065	0	0	.3518519	4	No	No	No	No	0	1	30	Public	6	No	10	6	1	4	50		40		Yes	Yes	Yes	Yes	Yes	Strongly	Strongly	Strongly	Strongly	Very imp	Very imp	Very imp	Importan	Importan	.8947368								2	1	0
IN171024	17	IN065	0	1	.5129629	5	Yes	Yes	No	Yes	0	1	30	Public	9	No	9	8	1	3	53	None	43	None										Very imp	Very imp	Very imp	Importan	Importan	.8947368	Yes	Yes	Yes	Agree	Strongly	Agree	Strongly	1	1	0
IN171027	17	IN065	0	0	.3925926	5	No	No	No	No	male	0	10	Public	6	No	9	6	1	7	39	None	32	None	Yes	Yes	Yes	Yes	Yes	Strongly	Strongly	Agree	Strongly	Moderate	Moderate	Importan	Moderate	Importan	.5789474								2	1	0
IN171027	17	IN065	0	1	.462963	6	No	No	No	Yes	male	0	30	Public	9	No	9	8	1	4	42	None	35	None										Moderate	Moderate	Importan	Moderate	Importan	.5789474	Yes	Yes	No	Agree	Agree	Strongly	Agree	2	1	0
IN171028	17	IN063	0	0	.4907407	4	No	No	No	No	0	0	20	0	4	No	9	6	3	5	44	7	32	5	Yes	Yes	Yes	Yes	Yes	Strongly	Strongly	Strongly	Strongly	Very imp	Very imp	Importan	Importan	Very imp	.8947368								1	1	0
IN171028	17	IN063	0	1	.6111111	3	No	No	No	No	0	0	30	0	7	No	9	9	2	2	47	7	35	5										Very imp	Very imp	Importan	Importan	Very imp	.8947368	Yes	No	No	Strongly	Strongly	Agree	Strongly	1	1	0
IN171029	17	IN063	0	0	.4722222	6	No	No	Yes	No	0	0	10	Public	6	No	10	6	3	5	44	5	32	None	Yes	Yes	Yes	Yes	Yes	Agree	Strongly	Strongly	Strongly	Importan	Importan	Importan	Very imp	Very imp	.8421053								3	1	0
IN171029	17	IN063	0	1	.5092593	6	No	No	Yes	Yes	0	0	60	Public	9	No	8	9	1	4	47	5	35	None										Importan	Importan	Importan	Very imp	Very imp	.8421053	Yes	Yes	Yes	Agree	More or	Agree	Agree	3	1	0
IN171031	17	IN063	0	0	.2981482	5	No	No	No	No	male	0	10	Public	5	No	10	6	2	5	44	None	39	None	Yes	Yes	Yes	Yes	Yes	Strongly	Strongly	Strongly	Strongly	Very imp	Very imp	Very imp	Very imp	Very imp	1								1	1	0
IN171031	17	IN063	0	1	.3722222	5	Yes	No	No	Yes	male	0	15	Public	8	No	10	8		5	47	None	42	None										Very imp	Very imp	Very imp	Very imp	Very imp	1	Yes	Yes	Yes	Agree	Agree	Agree	Agree	1	1	0
IN171032	17	IN063	0	0	.4518518	10	No	No	No	No	male	0	2	0	4	No	10	6	1	4	52	None	44	None	Yes	Yes	Yes	Yes	Yes	Agree	Strongly	Strongly	Strongly	Very imp	Very imp	Very imp	Importan	Very imp	.9473684								3	1	0
IN171032	17	IN063	0	1	.5092592	12	No	No	Yes	Yes	male	0	5	0	6	No	8	9	2	1	55	None	47	None										Very imp	Very imp	Very imp	Importan	Very imp	.9473684	Yes	Yes	Yes	Agree	More or	Agree	Strongly	3	1	0
IN171033	17	IN063	0	0	.4907407	6	No	No	Yes	Yes	0	0	10	Public	6	No	10	6	4	4	54	None	44	None	Yes	Yes	Yes	Yes	Yes	Strongly	Strongly	Strongly	Strongly	Very imp	Very imp	Very imp	Importan	Importan	.8947368								2	1	0
IN171033	17	IN063	0	1	.5694444	4	No	No	Yes	Yes	0	0			7	No	9			5	57	None	47	None										Very imp	Very imp	Very imp	Importan	Importan	.8947368	Yes	Yes	Yes	Agree	Agree	Agree	More or	4	1	0
IN171035	17	IN063	0	0	.4603175	7	No	No	No	No	male	0	10	Public	6	No	10	6	3	5	44	5	39	None	Yes	Yes	Yes	Yes	Yes	Strongly	Disagree	Agree	Disagree	Very imp	Importan	Moderate	Very imp	Very imp	.8421053								2	1	0
IN171035	17	IN063	0	1	.5132275	7	No	No	No	Yes	male	0	30	Public	9	No	9	8		3	47	5	42	None										Very imp	Importan	Moderate	Very imp	Very imp	.8421053	Yes	Yes	Yes	Strongly	Agree	Disagree	Disagree	2	1	0
IN171036	17	IN063	0	0	.2777778	4	No	No	Yes	No	0	0	30	Public	5	Yes	10	6	2	4	34	7	29	3	Yes	Yes	Yes	Yes	Yes	Agree	Strongly	Agree	Agree	Importan	Importan	Importan	Importan	Importan	.7368421								1	1	0
IN171036	17	IN063	0	1	.5555556	4	No	No	Yes	No	0	0	30	Public	8	Yes	9	8	2	3	37	7	32	3										Importan	Importan	Importan	Importan	Importan	.7368421	No	Yes	Yes	Agree	Agree	Agree	Agree	1	1	0
IN171038	17	IN064	0	0	.1111111	6	No	No	No	Yes	0	0	10	Public	6	No	10	6	1	4	32	5	27	None	Yes	Yes	Yes	Yes	Yes	Strongly	Strongly	Strongly	Strongly	Very imp	Importan	Importan	Moderate	Importan	.7368421								4	1	0
IN171038	17	IN064	0	1	.5648148	6	Yes	No	No	Yes	0	0	5	Public	9	No	9	7	2	4	35	5	30	None										Very imp	Importan	Importan	Moderate	Importan	.7368421	Yes	Yes	Yes	Agree	Agree	Agree	Agree	4	1	0
IN171040	17	IN064	0	0	.3842593	8	No	Yes	Yes	No	0	0	15	Public	5	No	10	6	2	2	30	7	27	7	Yes	No	Yes	Yes	Yes	Strongly	Strongly	Disagree	Disagree	Very imp	Very imp	Importan	Moderate	Very imp	.8421053								5	1	0
IN171040	17	IN064	0	1	.3690476	14	Yes	Yes	Yes	Yes	0	0			7	No	7			6	33	7	30	7										Very imp	Very imp	Importan	Moderate	Very imp	.8421053	Yes	No	Yes	More or	More or	Agree	More or	6	1	0
IN171041	17	IN064	0	0	.3108466	7	No	No	No	No	0	0	15	Public	5	Yes	10	6	2	4	39	None	34	None	Yes	Yes	Yes	Yes	Yes	Strongly	Strongly	Strongly	Strongly	Very imp	Very imp	Very imp	Importan	Very imp	.9473684								4	1	0
IN171041	17	IN064	0	1	.3769841	7	No	No	No	Yes	0	0	5	Public	8	Yes	9	8		5	42	None	37	None										Very imp	Very imp	Very imp	Importan	Very imp	.9473684	Yes	Yes	No	Strongly	Strongly	Strongly	Strongly	3	1	0
IN171044	17	IN064	0	0	.3888889	6	No	No	No	Yes	0	0	10	Public	5	No	10	6	1	4	34	None	29	None	Yes	Yes	Yes	Yes	Yes	Strongly	Strongly	Strongly	Strongly	Very imp	Importan	Moderate	Very imp	Moderate	.7368421								1	1	0
IN171044	17	IN064	0	1	.5259259	5	No	No	Yes	Yes	0	0	10	Public	8	No	8	8	2	2	37	None	32	None										Very imp	Importan	Moderate	Very imp	Moderate	.7368421	Yes	Yes	No	Agree	Agree	Strongly	Agree	1	1	0
IN171045	17	IN064	0	0	.2579365	7	No	No	No	Yes	0	0	5	Public	4	No	10	5	1	5	34	None	29	None	Yes	Yes	Yes	Yes	Yes	Strongly	Strongly	Agree	Strongly	Very imp	Moderate	Very imp	Importan	Very imp	.8421053								4	1	0
IN171045	17	IN064	0	1	.4537037	6	Yes	Yes	Yes	Yes	0	0	5	Public	7	No	9	8	1	3	37	None	32	None										Very imp	Moderate	Very imp	Importan	Very imp	.8421053	Yes	Yes	No	Disagree	Disagree	Agree	Agree	3	1	0
IN171046	17	IN064	0	0	.2259259	5	No	No	No	Yes	0	0	5	Public	5	Yes	9	6	1	6	39	5	32	None	Yes	Yes	Yes	Yes	Yes	Agree	Strongly	Agree	Agree	Importan	Importan	Importan	Very imp	Importan	.7894737								2	1	0
IN171046	17	IN064	0	1	.4888889	5	No	No	Yes	Yes	0	0	5	Public	8	Yes	8	8		2	42	5	35	None										Importan	Importan	Importan	Very imp	Importan	.7894737	Yes	Yes	Yes	Strongly	Agree	Strongly	Strongly	1	1	0
IN171048	17	IN064	0	0	.3783069	7	No	No	No	No	male	1	15	Public	5	No	9	6	3	5	54	None	44	None	Yes	Yes	Yes	No	Yes	Agree	Strongly	Strongly	Agree	Very imp	Very imp	Very imp	Very imp	Very imp	1								3	1	0
IN171048	17	IN064	0	1	.4153439	7	No	Yes	No	Yes	male	1	25	Public	8	No	9	8	1	3	57	None	47	None										Very imp	Very imp	Very imp	Very imp	Very imp	1	Yes	Yes	Yes	Disagree	Agree	Agree	Agree	2	1	0
IN171049	17	IN064	0	0	.2611111	5	No	Yes	No	No	0	0	30	Public	5	Yes	10	6	2	4	39	None	35	None	Yes	Yes	Yes	Yes	Yes	Strongly	Strongly	Agree	Agree	Very imp	Very imp	Importan	Very imp	Importan	.8947368								2	1	0
IN171049	17	IN064	0	1	.5555556	4	No	No	No	Yes	0	0	20	Public	8	Yes	8	9	1	4	42	None	38	None										Very imp	Very imp	Importan	Very imp	Importan	.8947368	Yes	Yes	Yes	Disagree	Agree	Disagree	Strongly	2	1	0
IN171050	17	IN064	0	0	.5462963	4	No	No	No	No	0	0	10	Public	7	No	10	6	1	5	39	7	33	7	Yes	Yes	Yes	Yes	Yes	Strongly	Strongly	Strongly	Strongly	Very imp	Importan	Very imp	Not impo	Very imp	.7368421								0	1	0
IN171050	17	IN064	0	1	.6527778	4	No	No	No	No	0	0	60	Public	10	No	7	8	3	4	42	7	36	7										Very imp	Importan	Very imp	Not impo	Very imp	.7368421	Yes	Yes	Yes	Strongly	Strongly	Disagree	Strongly	0	1	0
IN181001	18	IN068	0	0	.6388889	6	No	No	No	No	male	0	30	0	7	No	10	6	1	6	44	7	34	6	Yes	Yes	Yes	Yes	Yes	Strongly	Strongly	Strongly	Strongly	Very imp	Importan	Importan	Importan	Moderate	.7368421								2	1	0
IN181001	18	IN068	0	1	.5148148	5	No	No	No	No	male	0	45	0	10	No	7	11	3	3	47	7	37	6										Very imp	Importan	Importan	Importan	Moderate	.7368421	Yes	Yes	Yes	Disagree	Disagree	Agree	Agree	2	1	0
IN181003	18	IN068	0	0	.3287037	4	No	Yes	No	Yes	0	0	15	Public	6	No	10	5	2	5	39	7	34	None	Yes	Yes	Yes	Yes	Yes	Strongly	Strongly	Strongly	Strongly	Moderate	Importan	Very imp	Moderate	Moderate	.6315789								1	1	0
IN181003	18	IN068	0	1	.375	4	No	Yes	No	Yes	0	0	30	Public	9	No	8	9	2	3	42	7	37	None										Moderate	Importan	Very imp	Moderate	Moderate	.6315789	Yes	Yes	Yes	Agree	Agree	Agree	Agree	1	1	0
IN181004	18	IN068	0	0	.25	6	Yes	No	No	No	male	0	25	Public	6	No	10	6	2	6	36	None	32	None	Yes	Yes	Yes	Yes	Yes	Strongly	Strongly	Strongly	Strongly	Very imp	Importan	Very imp	Importan	Very imp	.8947368								2	1	0
IN181004	18	IN068	0	1	.3148148	6	No	No	No	Yes	male	0	30	Public	9	No	9	9	2	3	39	None	35	None										Very imp	Importan	Very imp	Importan	Very imp	.8947368	Yes	Yes	Yes	More or	Agree	Agree	Agree	2	1	0
IN181005	18	IN068	0	0	.2518519	5	No	Yes	Yes	Yes	male	1	15	Public	5	No	10	6	3	5	39	10	34	None	Yes	Yes	Yes	Yes	Yes	Strongly	Strongly	Strongly	Strongly	Very imp	Very imp	Very imp	Very imp	Very imp	1								2	1	0
IN181005	18	IN068	0	1	.2888889	5	No	No	Yes	Yes	male	1	30	Public	8	No	7	8	5	3	42	10	37	None										Very imp	Very imp	Very imp	Very imp	Very imp	1	Yes	Yes	Yes	Strongly	More or	Agree	Agree	2	1	0
IN181006	18	IN068	0	0	.2738095	7	No	No	No	Yes	0	0	30	Public	5	No	10	6	2	4	34	None	29	None	Yes	Yes	Yes	Yes	Yes	Strongly	Strongly	Strongly	Strongly	Importan	Importan	Very imp	Importan	Importan	.7894737								4	1	0
IN181006	18	IN068	0	1	.3833333	5	No	No	No	Yes	0	0	40	Public	8	No	8	8	2	4	37	None	32	None										Importan	Importan	Very imp	Importan	Importan	.7894737	Yes	Yes	Yes	Disagree	Disagree	Agree	Agree	4	1	0
IN181007	18	IN068	0	0	.1851852	6	No	No	No	Yes	0	0	20	Public	6	No	10	6	2	3	39	None	29	None	Yes	Yes	Yes	Yes	Yes	Strongly	Strongly	Strongly	Strongly	Importan	Importan	Very imp	Importan	Importan	.7894737								2	1	0
IN181007	18	IN068	0	1	.4722222	6	No	No	No	Yes	0	0	30	Public	9	No	8	8	2	2	42	None	32	None										Importan	Importan	Very imp	Importan	Importan	.7894737	Yes	Yes	Yes	Strongly	Strongly	Disagree	Agree	2	1	0
IN181009	18	IN068	0	0	.5856482	8	No	No	No	No	male	0	10	0	3	No	9	6	2	5	39	18	32	5	Yes	Yes	Yes	Yes	Yes	Strongly	Strongly	Strongly	Strongly	Very imp	Very imp	Very imp	Importan	Very imp	.9473684								3	1	0
IN181009	18	IN068	0	1	.4861111	4	No	No	No	No	male	0	15	Public	8	No	9	9	2	3	42	18	35	5										Very imp	Very imp	Very imp	Importan	Very imp	.9473684	Yes	Yes	Yes	Agree	Strongly	Agree	Strongly	2	1	0
IN181010	18	IN069	0	0	.7222222	3	No	No	No	Yes	0	0	5	Public	6	No	10	6	1	6	49		39	None	Yes	Yes	Yes	Yes	Yes	Strongly	Strongly	Strongly	Strongly	Very imp	Moderate	Very imp	Importan	Moderate	.7368421								1	1	0
IN181010	18	IN069	0	1	.6388889	3	No	No	No	Yes	0	0	30	Public	8	No	8	8	2	2	52		42	None										Very imp	Moderate	Very imp	Importan	Moderate	.7368421	Yes	Yes	Yes	Strongly	Disagree	Agree	Agree	1	1	0
IN181011	18	IN069	0	0	.5240741	5	No	No	No	No	male	0	30	Public	7	No	10	6	1	6	44	5	39	None	Yes	Yes	Yes	Yes	Yes	Strongly	Strongly	Strongly	Strongly	Very imp	Moderate	Moderate	Importan	Importan	.6842105								0	1	0
IN181011	18	IN069	0	1	.6064815	4	No	No	No	No	male	0	10	Public	10	No	9	9	2	2	47	5	42	None										Very imp	Moderate	Moderate	Importan	Importan	.6842105	Yes	Yes	Yes	Strongly	Strongly	Agree	Strongly	0	1	0
IN181012	18	IN069	0	0	.5759259	5	No	No	No	Yes	male	0	30	Public	7	No	9	6	2	6	34	5	29	None	Yes	Yes	Yes	Yes	Yes	Strongly	Strongly	Strongly	Strongly	Importan	Importan	Importan	Very imp	Very imp	.8421053								2	1	0
IN181012	18	IN069	0	1	.5648148	6	No	No	No	Yes	male	0			9	No	9	9	1	4	37	5	32	None										Importan	Importan	Importan	Very imp	Very imp	.8421053	Yes	Yes	Yes	Strongly	Strongly	Agree	Strongly	2	1	0
IN181015	18	IN069	0	0	.4351852	4	No	Yes	No	Yes	0	1	60	Public	7	No	9	6	1	5	52	None	44	None	Yes	Yes	Yes	Yes	Yes	Strongly	Strongly	Strongly	Strongly	Moderate	Moderate	Moderate	Moderate	Moderate	.4736842								1	1	0
IN181015	18	IN069	0	1	.5436508	7	No	Yes	No	Yes	0	1	40	Public	10	No	8	9	1	3	55	None	47	None										Moderate	Moderate	Moderate	Moderate	Moderate	.4736842	Yes	Yes	Yes	Agree	Agree	Agree	Agree	1	1	0
IN181018	18	IN069	0	0	.3444445	5	No	No	No	No	0	1	5	Public	4	No	10	6	1	5	49	None			Yes	Yes	Yes	No	Yes	Strongly	Strongly	Strongly	Agree	Very imp	Very imp	Very imp	Importan	Importan	.8947368								2	1	0
IN181018	18	IN069	0	1	.5771605	9	No	No	No	Yes	0	1			5	No	8			6	52													Very imp	Very imp	Very imp	Importan	Importan	.8947368	Yes	Yes	Yes	Disagree	More or	Agree	Agree	3	1	0
IN181024	18	IN066	0	0	.2222222	2	No	No	No	Yes	male	1	5	Public	6	No	10	6	2	4	54		44	None	Yes	Yes	Yes	Yes	Yes	Strongly	Strongly	Agree	Agree	Importan	Very imp	Very imp	Importan	Importan	.8421053								1	1	0
IN181024	18	IN066	0	1	.4444444	3	No	No	No	Yes	male	1	30	Public	9	No	9	8		5	57	None	47	None										Importan	Very imp	Very imp	Importan	Importan	.8421053	Yes	Yes	Yes	Agree	Agree	Agree	Agree	1	1	0
IN181025	18	IN067	0	0	.2722222	10	Yes	No	No	Yes	male	0	10	Public	6	Yes	8	6	1	7	54	None	46	None	Yes	Yes	Yes	No	No	Strongly	Disagree	Agree	Disagree	Not very	Importan	Moderate	Moderate	Importan	.5263158								5	1	0
IN181025	18	IN067	0	1	.5580808	11	No	No	No	Yes	male	0	45	Public	9	Yes	8	8	2	1	57	None	49	None										Not very	Importan	Moderate	Moderate	Importan	.5263158	Yes	No	No	Strongly	Strongly	Strongly	Strongly	4	1	0
IN181027	18	IN067	0	0	.375	4	No	No	No	Yes	0	0	5	Public	4	No	10	6	2	4	39	None	34	None	Yes	Yes	Yes	Yes	Yes	Strongly	Strongly	Strongly	Strongly	Importan	Very imp	Importan	Importan	Importan	.7894737								1	1	0
IN181027	18	IN067	0	1	.5833334	3	No	No	No	Yes	0	0	45	Public	7	No	8	8	2	2	42	None	37	None										Importan	Very imp	Importan	Importan	Importan	.7894737	Yes	No	No	Strongly	Agree	Strongly	Strongly	1	1	0
IN181028	18	IN066	0	0	.2638889	4	No	No	No	Yes	male	1	5	Public	6	No	9	5	1	7	44	None	39		Yes	No	Yes	No	No	Agree	Disagree	Agree	Agree	Very imp	Very imp	Very imp	Importan	Very imp	.9473684								2	1	0
IN181028	18	IN066	0	1	.3240741	3	No	No	No	Yes	male	1	40	Public	9	No	9	8	2	3	47	None	42											Very imp	Very imp	Very imp	Importan	Very imp	.9473684	Yes	Yes	Yes	Agree	Agree	Agree	Agree	2	1	0
IN181031	18	IN067	0	0	.3666667	5	No	No	No	Yes	male	0	15	0	3	No	9	6	3	5	49	None	44	None	Yes	Yes	Yes	Yes	Yes	Strongly	Strongly	Strongly	Strongly	Very imp	Very imp	Very imp	Importan	Very imp	.9473684								3	1	0
IN181031	18	IN067	0	1	.375	4	Yes	No	No	Yes	male	0	30	0	6	No	8	10	2	3	52		47	None										Very imp	Very imp	Very imp	Importan	Very imp	.9473684	Yes	Yes	Yes	Agree	More or	Agree	More or	2	1	0
IN181033	18	IN067	0	0	.505291	7	No	No	Yes	Yes	male	0	10	Public	7	No	10	6	3	4	40	None	35	None	Yes	Yes	Yes	Yes	Yes	Strongly	Strongly	Strongly	Agree	Very imp	Very imp	Very imp	Moderate	Moderate	.7894737								4	1	0
IN181033	18	IN067	0	1	.4351852	6	No	Yes	No	Yes	male	0			10	No	8	9	4	2	43	None	38	None										Very imp	Very imp	Very imp	Moderate	Moderate	.7894737	Yes	Yes	Yes	Agree	Strongly	Agree	Strongly	3	1	0
IN181036	18	IN067	0	0	.3148148	4	No	No	No	Yes	male	0	25	Public	6	No	9	6	2	6	54	None	44	None	Yes	Yes	Yes	Yes	Yes	Strongly	Strongly	Strongly	Strongly	Importan	Very imp	Very imp	Very imp	Importan	.8947368								1	1	0
IN181036	18	IN067	0	1	.5462963	6	No	No	No	Yes	male	0	45	Public	9	No	9	9	2	3	57	None	47	None										Importan	Very imp	Very imp	Very imp	Importan	.8947368	Yes	Yes	Yes	Agree	Disagree	Agree	More or	1	1	0
IN181037	18	IN067	0	0	.4296296	5	No	No	No	Yes	0	0	3	Public	4	No	10	6	1	4	39	None	34	None	Yes	Yes	Yes	Yes	Yes	Strongly	Strongly	Strongly	Strongly	Importan	Very imp	Very imp	Very imp	Very imp	.9473684								1	1	0
IN181037	18	IN067	0	1	.4166667	6	No	Yes	No	Yes	0	0			7	No	9			6	42	None	37	None										Importan	Very imp	Very imp	Very imp	Very imp	.9473684	Yes	Yes	Yes	Disagree	Disagree	Agree	Agree	1	1	0
IN181039	18	IN067	0	0	.4282407	8	No	No	No	No	male	0	15	Public	6	No	8	6	3	5	44	None	39	None	Yes	Yes	Yes	Yes	Yes	Strongly	Strongly	Strongly	Strongly	Importan	Very imp	Very imp	Importan	Very imp	.8947368								2	1	0
IN181039	18	IN067	0	1	.5886244	7	No	No	No	Yes	male	0	30	Public	9	No	9	9	2	3	47	None	42	None										Importan	Very imp	Very imp	Importan	Very imp	.8947368	Yes	Yes	Yes	More or	Agree	Agree	Agree	1	1	0
IN181041	18	IN070	0	0	.265873	7	No	No	No	Yes	0	0	30	Public	6	No	10	6	1	6	34	None	30	None	Yes	Yes	Yes	Yes	Yes	Strongly	Strongly	Disagree	Strongly	Very imp	Very imp	Very imp	Very imp	Very imp	1								1	1	0
IN181041	18	IN070	0	1	.4166667	6	No	Yes	No	Yes	0	0	20	Public	9	No	8	9	2	1	37	None	33	None										Very imp	Very imp	Very imp	Very imp	Very imp	1	Yes	Yes	Yes	More or	Disagree	Strongly	Disagree	1	1	0
IN181042		IN229	0	0	.5674603	7	No	No	No	Yes	male	0	30	Public	6	No	10	6	1	5	40	None	28	8	Yes	Yes	Yes	Yes	Yes	Strongly	Strongly	Strongly	Strongly	Very imp	Very imp	Moderate	Importan	Moderate	.7368421								2	1	0
IN181042		IN229	0	1	.6507937	7	No	No	No	Yes	male	0	20	Public	9	No	9	8	2	2	43	None	31	8										Very imp	Very imp	Moderate	Importan	Moderate	.7368421	Yes	Yes	Yes	Agree	More or	Agree	Agree	2	1	0
IN181044	18	IN070	0	0	.3555556	5	No	No	No	Yes	0	0	30	Public	4	No	10	5	1	4	49	None	39	None	Yes	Yes	Yes	Yes	Yes	Strongly	Strongly	Strongly	Strongly	Importan	Very imp	Very imp	Very imp	Very imp	.9473684								3	1	0
IN181044	18	IN070	0	1	.587037	5	Yes	No	Yes	Yes	0	0			7	No	9			5	52	None	42	None										Importan	Very imp	Very imp	Very imp	Very imp	.9473684	Yes	Yes	Yes	Disagree	Disagree	Agree	Agree	3	1	0
IN181046		IN231	0	0	.6685185	5	No	No	Yes	Yes	male	0	10	Public	5	No	9	5	3	5	47	12	39	5	Yes	Yes	Yes	Yes	Yes	Strongly	Strongly	Strongly	Strongly	Importan	Importan	Importan	Importan	Very imp	.7894737								2	0	0
IN181046		IN231	0	1	.6222222	5	No	No	No	Yes	male	0	30	Public	7	No	9	7	3	4	50	12	42	5										Importan	Importan	Importan	Importan	Very imp	.7894737	Yes	Yes	Yes	Strongly	Strongly	Agree	Strongly	1	0	0
IN181047	18	IN070	0	0	.5145503	7	No	No	No	Yes	0	0	8	Public	4	No	10	5	2	5					Yes	Yes	Yes	Yes	Yes	Strongly	Strongly	Disagree	Strongly	Importan	Importan	Importan	Importan	Very imp	.7894737								1	1	0
IN181047	18	IN070	0	1	.55	5	Yes	No	No	Yes	0	0	10	Public	6	No	10	9	1	3	48		46											Importan	Importan	Importan	Importan	Very imp	.7894737	Yes	Yes	Yes	Disagree	Agree	Strongly	Strongly	2	1	0
IN181049	18	IN098	0	0	.3925926	5	No	No	No	Yes	0	1	10	Public	4	No	10	6	1	6	39	None	29	None	Yes	Yes	Yes	Yes	Yes	Strongly	Strongly	Strongly	Strongly	Very imp	Very imp	Very imp	Very imp	Very imp	1								2	1	0
IN181049	18	IN098	1	1	.3925926	5	No	No	No	Yes	0	1	5	Public	7	No	9	8	1	3	42	None	32	None										Very imp	Very imp	Very imp	Very imp	Very imp	1	Yes	Yes	Yes	Agree	Agree	Agree	More or	2	1	0
IN191002	19	IN079	0	0	.3412699	7	No	No	No	Yes	0	1	30	Public	5	No	10	6	2	4	40	None	34	None	Yes	Yes	Yes	Yes	Yes	Strongly	Strongly	Strongly	Strongly	Importan	Importan	Very imp	Very imp	Importan	.8421053								2	1	0
IN191002	19	IN079	0	1	.462963	6	No	No	No	Yes	0	1	15	Public	8	No	8	8	2	1	43	None	37	None										Importan	Importan	Very imp	Very imp	Importan	.8421053	Yes	No	No	Strongly	Strongly	Disagree	Strongly	2	1	0
IN191004	19	IN079	0	0	.4759259	5	No	No	Yes	Yes	male	0	10	Public	5	No	10	6	1	6	49	None	42	None	Yes	Yes	Yes	Yes	Yes	Strongly	Strongly	Strongly	Strongly	Very imp	Importan	Importan	Moderate	Moderate	.6842105								3	1	0
IN191004	19	IN079	0	1	.5611111	5	No	No	Yes	Yes	male	0			5	No	9			6	52	None	45	None										Very imp	Importan	Importan	Moderate	Moderate	.6842105	Yes	Yes	Yes	Agree	More or	Agree	More or	2	1	0
IN191005	19	IN079	0	0	.3888889	6	No	Yes	Yes	Yes	male	0	60	Public	5	No	8	5	2	7	40	None	32	None	Yes	Yes	Yes	Yes	Yes	Strongly	Strongly	Strongly	Strongly	Very imp	Very imp	Very imp	Very imp	Very imp	1								3	1	0
IN191005	19	IN079	0	1	.5787037	8	No	No	Yes	Yes	male	0	25	Public	8	No	8	9	2	4	43	None	35	None										Very imp	Very imp	Very imp	Very imp	Very imp	1	Yes	Yes	Yes	More or	Agree	Agree	Agree	3	1	0
IN191008	19	IN079	0	0	.1055556	5	No	No	No	Yes	male	0	5	Public	6	No	10	6	1	4	54	None	44	None	Yes	No	Yes	No	Yes	Disagree	Strongly	Disagree	Strongly	Moderate	Importan	Importan	Importan	Moderate	.6315789								1	1	0
IN191008	19	IN079	0	1	.3796296	9	No	Yes	No	Yes	male	0	10	Public	9	No	8	8	2	4	57	None	47	None										Moderate	Importan	Importan	Importan	Moderate	.6315789	Yes	Yes	Yes	Strongly	Strongly	Agree	Agree	2	1	0
IN191014	19	IN077	0	0	.3009259	4	No	No	No	Yes	0	0	5	Public	5	No	9	6	1	6	49		34	None	Yes	Yes	Yes	Yes	Yes	Agree	Strongly	Strongly	Strongly	Importan	Moderate	Very imp	Moderate	Importan	.6842105								4	1	0
IN191014	19	IN077	0	1	.3925926	5	Yes	Yes	No	Yes	0	0	30	Public	8	No	9	9	1	3	52	None	37	None										Importan	Moderate	Very imp	Moderate	Importan	.6842105	No	Yes	Yes	Strongly	Strongly	Strongly	Strongly	4	1	0
IN191017	19	IN077	0	0	.5886244	7	No	No	No	Yes	male	1	10	Public	6	No	9	5	2	6	48	None	40	None	Yes	Yes	Yes	Yes	Yes	Agree	Strongly	Strongly	Strongly	Very imp	Very imp	Importan	Very imp	Very imp	.9473684								2	1	0
IN191017	19	IN077	0	1	.4583333	8	No	No	No	Yes	male	1	120	Public	10	No	8	7	2	5	51	None	43	None										Very imp	Very imp	Importan	Very imp	Very imp	.9473684	Yes	Yes	Yes	More or	Agree	Agree	Strongly	3	1	0
IN191018	19	IN077	0	0	.5185185	4	No	No	No	No	male	0	5	Public	5	No	9	5	1	8	34	18	29	7	Yes	Yes	No	Yes	Yes	Strongly	Strongly	Agree	Strongly	Moderate	Importan	Importan	Moderate	Importan	.6315789								1	1	0
IN191018	19	IN077	0	1	.4722222	4	Yes	No	Yes	Yes	male	0	15	Public	8	No	8	8	3	5	37	18	32	7										Moderate	Importan	Importan	Moderate	Importan	.6315789	Yes	Yes	Yes	Disagree	Disagree	Agree	More or	1	1	0
IN191021	19	IN076	0	0	.1777778	5	No	No	Yes	No	male	0	30	Public	5	No	8	5	1	8	44	None	39	None	Yes	Yes	Yes	Yes	Yes	Strongly	Strongly	Agree	Agree	Moderate	Importan	Very imp	Moderate	Moderate	.6315789								2	1	0
IN191021	19	IN076	0	1	.4518518	5	Yes	No	No	Yes	male	0	50	Public	8	No	8	9	2	3	47	None	42	None										Moderate	Importan	Very imp	Moderate	Moderate	.6315789	Yes	Yes	Yes	Agree	More or	Agree	More or	2	1	0
IN191023	19	IN076	0	0	.4259259	3	No	No	No	No	male	0	30	Public	5	No	9	5	2	6			35	5	Yes	Yes	Yes	Yes	Yes	Strongly	Strongly	Agree	Agree	Importan	Moderate	Not very	Not very	Importan	.4736842								1	1	0
IN191023	19	IN076	0	1	.4537037	3	No	No	No	No	male	0	45	Public	8	No	9	8	1	6			38	5										Importan	Moderate	Not very	Not very	Importan	.4736842	Yes	Yes	Yes	Agree	Agree	Agree	Agree	1	1	0
IN191026	19	IN076	0	0	.0972222	4	No	No	Yes	Yes	0	0	15	Public	4	No	9	6	3	6	38		32	None	Yes	Yes	Yes	Yes	Yes	Strongly	Strongly	Disagree	Strongly	Moderate	Importan	Moderate	Moderate	Very imp	.6315789								2	1	0
IN191026	19	IN076	0	1	.3981481	4	No	Yes	Yes	No	0	0			5	No	8			5	41		35	None										Moderate	Importan	Moderate	Moderate	Very imp	.6315789	Yes	Yes	Yes	Agree	Strongly	Strongly	Strongly	2	1	0
IN191027	19	IN078	0	0	.412037	4	No	No	No	Yes	male	0	5	Public	6	No	10	6	2	5	42	None	36	None	Yes	Yes	Yes	Yes	Yes	Agree	Strongly	Disagree	Strongly	Very imp	Moderate	Moderate	Importan	Moderate	.6315789								1	1	0
IN191027	19	IN078	0	1	.5462963	4	No	No	No	No	male	0	10	Public	9	No	8	8	2	5	45	None	39	None										Very imp	Moderate	Moderate	Importan	Moderate	.6315789	Yes	Yes	Yes	Agree	Agree	Agree	Agree	1	1	0
IN191028	19	IN078	0	0	.5462963	5	No	No	No	Yes	male	0	3	Public	6	No	9	6	2	6	34	7	32	None	Yes	Yes	Yes	No	Yes	Agree	Strongly	Agree	Disagree	Very imp	Importan	Importan	Importan	Moderate	.7368421								2	1	0
IN191028	19	IN078	0	1	.5740741	4	No	No	No	Yes	male	0	10	Public	9	No	8	8	2	5	37	7	35	None										Very imp	Importan	Importan	Importan	Moderate	.7368421	Yes	Yes	Yes	Agree	More or	Agree	Agree	0	1	0
IN191029	19	IN078	0	0	.3925926	5	No	No	No	Yes	0	0	3	Public	6	No	9	6	2	5	39	7	32	5	Yes	Yes	Yes	Yes	Yes	Agree	Strongly	Disagree	Strongly	Very imp	Moderate	Not very	Moderate	Moderate	.5263158								2	1	0
IN191029	19	IN078	0	1	.55	5	No	No	No	Yes	0	0	15	Public	9	No	8	8	2	2	42	7	35	5										Very imp	Moderate	Not very	Moderate	Moderate	.5263158	Yes	Yes	No	Strongly	Agree	Strongly	Agree	1	1	0
IN191031	19	IN078	0	0	.4351852	4	No	No	No	Yes	male	0	5	Public	6	No	9	5	1	7	39	None	29	None	Yes	Yes	Yes	Yes	Yes	Strongly	Agree	Strongly	Strongly	Moderate	Very imp	Importan	Moderate	Importan	.6842105								1	1	0
IN191031	19	IN078	0	1	.4722222	4	No	No	Yes	Yes	male	0	5	Public	9	No	9	7	1	4	42	None	32	None										Moderate	Very imp	Importan	Moderate	Importan	.6842105	Yes	Yes	Yes	Agree	Agree	Agree	Agree	1	1	0
IN191032	19	IN078	0	0	.2740741	5	No	No	No	Yes	male	0	2	Public	6	No	10	6	1	6	36	10	29	7	Yes	Yes	Yes	Yes	Yes	Strongly	Disagree	Strongly	Strongly	Not very	Importan	Importan	Importan	Importan	.6315789								2	1	0
IN191032	19	IN078	0	1	.4104938	9	No	No	No	Yes	male	0	10	Public	9	No	8	7	3	5	39	10	32	7										Not very	Importan	Importan	Importan	Importan	.6315789	Yes	Yes	Yes	Disagree	More or	More or	Strongly	3	1	0
IN191033	19	IN078	0	0	.3981481	4	No	No	No	Yes	male	0	4	Public	6	No	9	6	2	5	38	5	35	None	Yes	Yes	Yes	Yes	Yes	Agree	Strongly	Disagree	Strongly	Very imp	Importan	Moderate	Importan	Importan	.7368421								1	1	0
IN191033	19	IN078	0	1	.3611111	3	No	No	Yes	Yes	male	0	30	Public	9	No	9	6	2	4			38	None										Very imp	Importan	Moderate	Importan	Importan	.7368421	No	Yes	Yes	Agree	Agree	Agree	Agree	0	1	0
IN191034	19	IN078	0	0	.5145503	7	No	No	No	Yes	male	0	10	Public	6	No	9	6	2	6	50	None	44	None	Yes	Yes	Yes	Yes	Yes	Strongly	Strongly	Strongly	Strongly	Very imp	Importan	Very imp	Importan	Very imp	.8947368								2	1	0
IN191034	19	IN078	0	1	.5925926	8	No	No	No	Yes	male	0	10	Public	9	No	8	8	3	3	53	None	47	None										Very imp	Importan	Very imp	Importan	Very imp	.8947368	Yes	Yes	Yes	Strongly	Agree	Agree	Agree	3	1	0
IN191035	19	IN078	0	0	.4407408	5	No	No	Yes	Yes	male	0	5	Public	5	No	10	6	1	5	39	None	34	7	Yes	Yes	Yes	Yes	Yes	Agree	Strongly	Strongly	Strongly	Very imp	Moderate	Not very	Importan	Moderate	.5789474								2	1	0
IN191035	19	IN078	0	1	.5129629	5	No	No	No	No	male	0	10	Public	7	No	8	7	1	7	42	None	37	7										Very imp	Moderate	Not very	Importan	Moderate	.5789474	Yes	Yes	Yes	Agree	More or	Agree	Agree	2	1	0
IN191036	19	IN078	0	0	.2592593	6	No	No	No	Yes	male	0	15	Public	6	No	10	6	1	7	38	5	32	None	Yes	Yes	Yes	Yes	Yes	Agree	Strongly	Strongly	Strongly	Importan	Importan	Importan	Importan	Very imp	.7894737								2	1	0
IN191036	19	IN078	0	1	.5925926	4	No	No	No	No	male	0			9	No	8			9	41	5	35	None										Importan	Importan	Importan	Importan	Very imp	.7894737	Yes	Yes	Yes	Agree	Agree	Agree	Agree	1	1	0
IN191037	19	IN078	0	0	.4259259	6	No	No	No	Yes	male	0	10	Public	6	No	10	6	1	6	34	None	30	None	Yes	Yes	Yes	Yes	Yes	Strongly	Strongly	Agree	Strongly	Importan	Moderate	Importan	Importan	Moderate	.6315789								3	1	0
IN191037	19	IN078	0	1	.5129629	5	No	No	No	Yes	male	0	5	Public	9	No	8	7	1	6	37	None	33	None										Importan	Moderate	Importan	Importan	Moderate	.6315789	Yes	Yes	Yes	Agree	Agree	Agree	Agree	2	1	0
IN191038	19	IN078	0	0	.5555556	4	No	Yes	No	Yes	male	0	10	Public	6	No	9	6	1	6	39	6	32	None	Yes	Yes	Yes	Yes	Yes	Strongly	Strongly	Strongly	Strongly	Very imp	Importan	Importan	Importan	Importan	.7894737								1	1	0
IN191038	19	IN078	0	1	.5740741	4	No	No	No	Yes	male	0	8	Public	9	No	8	7	1	6	42	6	35	None										Very imp	Importan	Importan	Importan	Importan	.7894737	Yes	Yes	Yes	Agree	Agree	Agree	Agree	1	1	0
IN191039	19	IN080	0	0	.587037	5	No	No	No	No	male	0	2	Public	5	No	9	5	2	6	41	7	34	None	Yes	Yes	Yes	Yes	Yes	Agree	Strongly	Strongly	Strongly	Very imp	Very imp	Very imp	Importan	Very imp	.9473684								2	1	0
IN191039	19	IN080	0	1	.4666667	5	No	No	No	Yes	male	0	70	0	8	No	8	11	2	2	44	7	37	None										Very imp	Very imp	Very imp	Importan	Very imp	.9473684	Yes	Yes	Yes	Agree	Agree	Agree	Agree	1	1	0
IN191042	19	IN080	0	0	.5037037	5	Yes	No	No	No	0	0	5	Public	6	No	9	5	1	7	34	7	29	5	Yes	Yes	Yes	Yes	Yes	Agree	Strongly	Strongly	Strongly	Very imp	Importan	Very imp	Importan	Very imp	.8947368								2	1	0
IN191042	19	IN080	0	1	.4574074	5	No	Yes	No	No	0	0	15	Public	9	No	8	8	2	4	37	7	32	5										Very imp	Importan	Very imp	Importan	Very imp	.8947368	Yes	Yes	No	Strongly	Strongly	Agree	Agree	2	1	0
IN191043	19	IN080	0	0	.3240741	3	No	No	No	No	male	0	5	Public	4	No	9	5	2	7	39	5	34	10	Yes	Yes	Yes	Yes	Yes	Strongly	Strongly	Agree	Agree	Very imp	Importan	Importan	Importan	Importan	.7894737								1	1	0
IN191043	19	IN080	0	1	.5092593	4	No	Yes	No	No	male	0	10	Public	7	No	8	8	1	5	42	5	37	10										Very imp	Importan	Importan	Importan	Importan	.7894737	Yes	Yes	Yes	Agree	Agree	Strongly	Agree	1	1	0
IN191044	19	IN090	0	0	.5185185	4	No	No	No	No	male	0	5	Public	6	No	9	6	2	5	36	7	29	None	Yes	Yes	Yes	Yes	Yes	Agree	Strongly	Strongly	Strongly	Importan	Importan	Importan	Importan	Very imp	.7894737								1	1	0
IN191044	19	IN080	0	1	.6703703	10	No	No	No	No	male	0	15	0	9	No	8	9	2	3	39		32											Importan	Importan	Importan	Importan	Very imp	.7894737	Yes	Yes	Yes	Agree	Strongly	Strongly	Strongly	4	1	0
IN191045	19	IN080	0	0	.5518519	5	No	No	No	No	male	0	65	0	6	No	10	6	3	5	39	None	34	None	Yes	Yes	Yes	Yes	Yes	Strongly	Strongly	Strongly	Strongly	Very imp	Very imp	Very imp	Very imp	Importan	.9473684								2	1	0
IN191045	19	IN080	0	1	.3888889	4	No	No	No	No	male	0	2	0	9	No	7	10	3	3	42	None	37	None										Very imp	Very imp	Very imp	Very imp	Importan	.9473684	Yes	Yes	Yes	Agree	Agree	Strongly	Strongly	2	1	0
IN201001	20	IN089	0	0	.7037037	6	No	No	No	No	male	0	15	0	5	No	8	8	2	6	34	None	29	None	Yes	Yes	Yes	Yes	Yes	Strongly	Strongly	Strongly	Strongly	Importan	Importan	Importan	Importan	Very imp	.7894737								0	0	0
IN201001	20	IN089	0	1	.7407408	5	No	No	No	No	male	0	20	0	8	No	8	8	1	7	37	None	32	None										Importan	Importan	Importan	Importan	Very imp	.7894737	Yes	Yes	Yes	Agree	Agree	Agree	More or	0	0	0
IN201002	20	IN089	0	0	.6962963	5	No	No	No	No	male	1	20	Public	6	No	10	4	4	6	35	None	31	None	Yes	Yes	Yes	No	Yes	Strongly	Agree	Strongly	Disagree	Moderate	Importan	Moderate	Not very	Moderate	.4736842								2	0	0
IN201002	20	IN089	0	1	.7333333	5	No	Yes	No	No	male	1	30	Public	8	No	9	7	2	4	38	None	34	None										Moderate	Importan	Moderate	Not very	Moderate	.4736842	No	Yes	Yes	Disagree	Strongly	Strongly	Strongly	2	0	0
IN201004	20	IN089	0	0	.6222222	5	No	No	No	No	male	0	20	0	5	No	8	6	2	8	36	None	32	None	Yes	Yes	Yes	No	Yes	Agree	Strongly	Strongly	Strongly	Very imp	Importan	Importan	Importan	Importan	.7894737								1	0	0
IN201004	20	IN089	0	1	.6611111	5	No	Yes	No	No	male	0	15	0	8	No	7	8	3	2	39	None	35	None										Very imp	Importan	Importan	Importan	Importan	.7894737	Yes	Yes	Yes	Disagree	Strongly	Strongly	Agree	1	0	0
IN201005	20	IN089	0	0	.7962963	4	No	No	No	No	0	1	15	0	3	No	8	8	2	5	32	10	28	None	Yes	Yes	Yes	Yes	Yes	Agree	Disagree	Strongly	Strongly	Importan	Importan	Very imp	Importan	Importan	.7894737								1	0	0
IN201005	20	IN089	0	1	.7962963	4	No	No	Yes	No	0	1	15	0	6	No	8	8	3	3	35	10	31	None										Importan	Importan	Very imp	Importan	Importan	.7894737	Yes	Yes	Yes	Agree	Strongly	Strongly	Agree	1	0	0
IN201011	20	IN089	0	0	.7074074	5	No	No	No	No	0	0	5	0	5	No	9	8		3	39	7	32	None	Yes	Yes	Yes	Yes	Yes	Strongly	Strongly	Strongly	Strongly	Importan	Very imp	Very imp	Importan	Importan	.8421053								2	0	0
IN201011	20	IN089	0	1	.6592593	5	No	No	No	No	0	0	15	0	8	No	8	7	3	3	42	7	35	None										Importan	Very imp	Very imp	Importan	Importan	.8421053	Yes	Yes	Yes	Agree	Agree	Agree	More or	1	0	0
IN201012	20	IN089	0	0	.5833333	6	No	No	No	No	0	0	15	Public	5	No	8	6	2	7	39	7	29	None	Yes	Yes	Yes	No	Yes	Strongly	Agree	Disagree	Strongly	Importan	Moderate	Importan	Moderate	Moderate	.5789474								3	0	0
IN201012	20	IN089	0	1	.6574074	6	No	No	No	No	0	0	20	Public	9	No	9	5	1	7	42	7	32	None										Importan	Moderate	Importan	Moderate	Moderate	.5789474	Yes	Yes	Yes	More or	Strongly	Agree	Agree	2	0	0
IN201020	20	IN089	0	0	.6319444	8	No	No	No	No	male	1	30	Public	7	No	10	7	3	4			31	None	Yes	Yes	Yes	Yes	Yes	Agree	Strongly	Disagree	Strongly	Importan	Importan	Moderate	Importan	Moderate	.6315789								2	0	0
IN201020	20	IN089	0	1	.6222222	10	No	No	Yes	No	male	1	15	Public	9	No	7	8	5	5			34	None										Importan	Importan	Moderate	Importan	Moderate	.6315789	Yes	Yes	Yes	Strongly	Strongly	Strongly	Disagree	4	0	0
IN201022	20	IN090	0	0	.6592593	5	No	No	No	No	0	0	30		5	No	10	7	2	5	39	10	31	None	Yes	Yes	Yes	Yes	Yes	Agree	Disagree	Agree	Agree	Moderate	Moderate	Not very	Moderate	Not very	.368421								2	0	0
IN201022	20	IN090	0	1	.6592593	5	No	No	No	No	0	0	30	Public	8	No	9	6	2	6	41	10	34	None										Moderate	Moderate	Not very	Moderate	Not very	.368421	Yes	Yes	Yes	Strongly	Strongly	Strongly	Strongly	1	0	1
IN201032	20	IN090	0	0	.6527778	4	No	No	No	No	male	0	10	0	5	No	10	7	2	5	31	None	24	None	Yes	Yes	Yes	Yes	Yes	Strongly	Strongly	Agree	Agree	Moderate	Moderate	Moderate	Moderate	Not very	.4210526								1	0	0
IN201032	20	IN090	0	1	.7685185	3	No	No	No	No	male	0	10	0		No	9	8	2	4	34	None	27	None										Moderate	Moderate	Moderate	Moderate	Not very	.4210526	Yes	Yes	Yes	More or	Agree	Strongly	Agree	1	0	1
IN201033	20	IN090	0	0	.8333333	4	No	No	No	No	male	0	15	0	7	No	10	7	2	5	37	12	31	10	Yes	Yes	Yes	Yes	Yes	Disagree	Strongly	Agree	Agree	Not very	Not very	Moderate	Not very	Not very	.2631579								1	0	0
IN201033	20	IN090	0	1	.8101852	4	No	No	No	No	male	0	15	0	10	No	8	11	2	3	39	12	32	10										Not very	Not very	Moderate	Not very	Not very	.2631579	Yes	Yes	Yes	Disagree	Strongly	Strongly	Strongly	1	0	1
IN201034	20	IN090	0	0	.6814815	5	No	No	No	No	male	0	15	0	6	No	9	6	3	6	37	10	32	5	Yes	Yes	Yes	Yes	Yes	Strongly	Strongly	Strongly	Strongly	Very imp	Moderate	Importan	Not very	Not very	.5263158								2	0	0
IN201034	20	IN090	0	1	.587037	5	No	No	No	No	male	0	5	0	9	No	8	10	1	5	40	10	35	5										Very imp	Moderate	Importan	Not very	Not very	.5263158	Yes	Yes	Yes	Disagree	Agree	Agree	Strongly	2	0	1
[truncated: 13 more columns]
