# Supplementary material for: Adolescent’s time use and skills development: Do cognitive and non-cognitive skills differ?
Source: PLoS One. 2022 Jul 21;17(7):e0271374. doi: 10.1371/journal.pone.0271374 (PMC9302839; doi:10.1371/journal.pone.0271374)
Supplement: S1 File — (DO) [file pone.0271374.s017.do]

***********************************************************************
*************Creating  Resilience factor score*************************
***********************************************************************

** A quick note on the technical difficulties we were facing when undertaking CFA. Given that we have categorical variables we first tried running a GSEM command however in most cases we were having difficulty in reaching convergence. We circumvented this issue by running a SEM command using ADF that can provide reasonable estimates even when there are categorical variables. 


******************Factor Anaysis For Resilience Round 2****************

sem (L1 -> CHELP01, ) (L1 -> CHELP02, ) (L1 -> CHELP03, ) (L1 -> CHELP04, )  (L1 -> CHELP05, ), standardized method(adf) latent(L1 ) nocapslatent

**result reported in Table 1 of the manuscipt and S1 table of the supplementay file

estat gof, stats(indices)


**factor scores for round 2 resilience and coping 

predict factor1 if e(sample), latent(L1)


**normalize the scores

 egen min=min(factor1) if e(sample) 
 egen max=max(factor1) if e(sample)

 
 generate R2RC_factor_reproduced=(factor1-(min))/(max-(min))  
 
 drop min max factor1
 
 ********* Factor Analysis For Resilience Round 3**********************

sem  (L1 -> CHWORKR, ) (L1 -> CHWRRDR, ) (L1 -> CHBLLYR, ), standardized method(adf) latent(L1 ) nocapslatent

**result reported in Table 1 of the manuscipt and S2 table of the supplementay file

estat gof, stats(indices)


**generate factor scores for round 3 Resilience and Coping index

predict factor1 if e(sample), latent(L1) 


**normalize the scores

 egen min=min(factor1) if e(sample)
  egen max=max(factor1) if e(sample)
 
 generate R3RC_factor_reproduced=(factor1-(min))/(max-(min))
 
 drop min max factor1
 
**combining round 2 and round 3 Resilience scores

**NOTE the BELOW VARIABLE ON RESILIENCE IS ALSO PRESENT IN THE DATASET UNDER THE NAME 'RCINDEX_factor'

generate RCINDEX_factor_reproduced = max(R2RC_factor_reproduced, R3RC_factor_reproduced)
 
drop R2RC_factor_reproduced R3RC_factor_reproduced


 
************************************************************************
*************Creating Self-esteem factor score**************************
************************************************************************

*************Factor Analysis For Self-Esteem Rp=ound 2******************

** we had to reverse the items only for round 2 for the variable self-esteem
**For example for PS1 I am proud to show my friends where I live, Strongly Agree=1, which we recoded it as 4, and ashamed of my clothes which is PS2 variable strongly agree is 1 again and we coded it as 4 to represent the nature of the items better. NPS1-NPS4 variables in the data represent the correction.

 
sem   (L1 -> NPS1, ) (L1 -> NPS2, ) (L1 -> NPS3, ) (L1 -> NPS4, ), standardized method(adf) latent(L1 ) nocapslatent

**result reported in Table 1 of the manuscipt and S3 table of the supplementay file
 
estat gof, stats(indices)


** generate factor scores for round 2 self esteem index

predict factor1 if e(sample), latent(L1)

** normalize the scores

 egen min=min(factor1) if e(sample)
 egen max=max(factor1) if e(sample)
 
 generate R2SE_factor_reproduced=(factor1-(min))/(max-(min))
 
 drop min max factor1
 
 
 ***************Factor Analysis For Self-Esteem Round 3*****************


sem (L1 -> SP1, ) (L1 -> SP2, ) (L1 -> SP3, ) (L1 -> SP4, ), standardize method(adf) latent(L1 ) nocapslatent

**result reported in Table 1 of the manuscipt and S4 table of the supplementay file

estat gof, stats (indices)

predict factor1 if e(sample), latent(L1)

** normalize the scores

 egen min=min(factor1) if e(sample)
 egen max=max(factor1) if e(sample)
 
 generate R3SE_factor_reproduced=(factor1-(min))/(max-(min))
 
 drop min max factor1
 
**combining round 2 and round 3 self-esteem scores

**NOTE the BELOW VARIABLE ON SELF-ESTEEM IS ALSO PRESENT IN THE DATASET UNDER THE NAME 'SEINDEX_factor'
 
 gen SEINDEX_factor_reproduced= max(R2SE_factor_reproduced, R3SE_factor_reproduced)
 
 drop R2SE_factor_reproduced R3SE_factor_reproduced
 
 ***********************************************************************
 *************creating Percentile Ranks for PPVT scores*****************
 ***********************************************************************
 

egen n= count (ppvtraw2)
egen i= rank(ppvtraw2)
generate percentileppvtscore2_reproduced = i/n*100
drop n i 

egen n= count (ppvtraw3)
egen i= rank(ppvtraw3)
generate percentileppvtscore3_reproduced = i/n*100
drop n i 

 **NOTE the BELOW VARIABLE ON PPVT IS ALSO PRESENT IN THE DATASET UNDER THE NAME 'ppvtpercentilescore'
	
gen percentileppvtscore_reproduced= max(percentileppvtscore2_reproduced, percentileppvtscore3_reproduced)

drop percentileppvtscore2_reproduced percentileppvtscore3_reproduced

***********************************************************************
*************creating Parental Attitude (PA) variable index************
***********************************************************************
 
 gen PA_reproduced=(EPREAS1 + EPREAS2 +EPREAS3 +EPREAS4 +EPREAS5)/5
 
 egen min=min(PA_reproduced)
 egen max=max(PA_reproduced)
 
 **NOTE the BELOW VARIABLE ON CAREGIVER ATTITUDE IS ALSO PRESENT IN THE DATASET UNDER THE NAME 'PA'
 
 generate PA_index_reproduced=(PA_reproduced-(min))/(max-(min))
 
 drop min max PA_reproduced
 
 
 
***********************************************************************
*****TABLE 2 Exogeneity test and overidentification test results*******
***********************************************************************

**If you want to run the reproduced variables above you will have to add '_reproduced' at the end of each dependent variable


ivregress 2sls percentileppvtscore dadage momage dadedu momedu coastal rayalaseema public chgrade round nomalnutrition  wi male Hindu SCT inregegs inwelfar time_spent_sleeping time_spent_inschool (time_spent_playing time_spent_studying = PA   hhsize numbchild    rural timesch readprob) , vce (robust )first

**performs tests to determine whether endogenous regressors
 
estat endogenous
 
**estat overid performs tests of overidentifying restrictions. 
 
estat overid 

*********************************************************************************************
********TABLE 3: Descriptive statistics & test of differences******************************** 
*********************************************************************************************

**If you want to run the reproduced variables above you will have to add '_reproduced' at the end of each dependent variable

sum percentileppvtscore SEINDEX_factor RCINDEX_factor time_spent_playing time_spent_inschool time_spent_studying time_spent_sleeping

ttest SEINDEX_factor, by(round)
ttest RCINDEX_factor, by (round)
ttest percentileppvtscore, by (round)
ttest time_spent_inschool, by(round)
ttest time_spent_playing, by (round)
ttest time_spent_sleeping, by (round)
ttest time_spent_studying, by (round)


**********************************************************************************************************************************************
************TABLE 4: First difference and instrumental variable estimations, supplementary table 7, 8, 9 & 10 *******************************
**********************************************************************************************************************************************
**we want to change the string variable into byte by the following code
**egen CID = group( CHILDID )

**this is to set the panel data
**If you want to run the reproduced variables above you will have to add '_reproduced' at the end of each dependent variable

xtreg SEINDEX_factor dadage momage coastal rayalaseema public chgrade round nomalnutrition hhsize numbchild wi inregegs inwelfar time_spent_sleeping time_spent_inschool time_spent_studying time_spent_playing , fe vce (cluster clustid )

xtreg RCINDEX_factor dadage momage coastal rayalaseema public chgrade round nomalnutrition hhsize numbchild wi inregegs inwelfar time_spent_sleeping time_spent_inschool time_spent_studying time_spent_playing , fe vce (cluster clustid )

xtreg percentileppvtscore dadage momage coastal rayalaseema public chgrade round nomalnutrition hhsize numbchild wi inregegs inwelfar time_spent_sleeping time_spent_inschool time_spent_studying time_spent_playing , fe vce (cluster clustid )
 
ivregress 2sls percentileppvtscore dadage momage dadedu momedu coastal rayalaseema public chgrade round nomalnutrition  wi male Hindu SCT inregegs inwelfar time_spent_sleeping time_spent_inschool (time_spent_playing time_spent_studying = PA   hhsize numbchild    rural timesch readprob) , vce (robust )first
 
 
********************************************************************************************************************************************** 
****TABLE 5: First difference and instrumental variable estimations with shock variables, supplementary material 11, 12, 13 & 14**************
**********************************************************************************************************************************************

**If you want to run the reproduced variables above you will have to add '_reproduced' at the end of each dependent variable

xtreg SEINDEX_factor dadage momage coastal rayalaseema  public chgrade round nomalnutrition hhsize numbchild wi inregegs inwelfar time_spent_sleeping time_spent_inschool time_spent_studying time_spent_playing shfam5 shfam4 , fe vce (cluster clustid )

xtreg RCINDEX_factor dadage momage coastal rayalaseema public chgrade round nomalnutrition hhsize numbchild wi inregegs inwelfar time_spent_sleeping time_spent_inschool time_spent_studying time_spent_playing shfam5 shfam4 , fe vce (cluster clustid )

xtreg percentileppvtscore dadage momage coastal rayalaseema  public chgrade round nomalnutrition hhsize numbchild wi inregegs inwelfar time_spent_sleeping time_spent_inschool time_spent_studying time_spent_playing shfam5 shfam4 , fe vce (cluster clustid )
 
ivregress 2sls percentileppvtscore dadage momage dadedu momedu coastal rayalaseema public chgrade round nomalnutrition  wi male Hindu SCT inregegs inwelfar time_spent_sleeping time_spent_inschool shfam5 shfam4 (time_spent_playing time_spent_studying = PA   hhsize numbchild    rural timesch readprob) , vce (robust )first
 


************************************************************************************************
************************************THE END ****************************************************
************************************************************************************************


 
 
